# Supplementary material for: Crystal structure of S-hexyl (E)-3-(4-methoxy­benzyl­idene)di­thio­carbazate
Source: Acta Crystallogr E Crystallogr Commun. 2015 Feb 25;71(Pt 3):o199. doi: 10.1107/S2056989015003199 (PMC4350723; doi:10.1107/S2056989015003199)
Supplement: Supplementary file 1 [file e-71-0o199-sup1.cif]

##############################################################################
#                                                                            #
# This CIF contains the data in a paper accepted for publication in          #
# Acta Crystallographica Section E. It conforms to the requirements of       #
# Notes for Authors for Acta Crystallographica Section E, and has been       #
# peer reviewed under the auspices of the IUCr Commission on Journals.       #
#                                                                            #
# Full details of the Crystallographic Information File format               #
# are given in the paper "The Crystallographic Information File (CIF):       #
# a New Standard Archive File for Crystallography" by S. R. Hall, F. H.      #
# Allen and I. D. Brown [Acta Cryst. (1991), A47, 655-685].                  #
#                                                                            #
# The current version of the core CIF dictionary is obtainable from          #
# ftp://ftp.iucr.org/pub/cif_core.dic.                                       #
#                                                                            #
# Software is freely available for graphical display of the structure(s)     #
# in this CIF. For information consult the CIF software page                 #
# http://www.iucr.org/resources/cif/software.                                #
#                                                                            #
# This file may be used for bona fide research purposes within the           #
# scientific community so long as proper attribution is given to the journal # 
# article from which it was obtained.                                        #
#                                                                            #
##############################################################################
data_General
_audit_creation_method     'by CrystalStructure 4.0'
_journal_date_recd_electronic     2015-02-14
_journal_date_accepted     2015-02-15
_journal_name_full     'Acta Crystallographica, Section E'
_journal_year     2015
_journal_volume     71
_journal_issue      3
_journal_page_first     o199
_journal_page_last     o199
_journal_paper_category     HO
_journal_paper_doi     10.1107/S2056989015003199
_journal_coeditor_code     HB7372
_publ_contact_author_name     'M. S. Begum'
_publ_contact_author_address
; Department of Chemistry
  Rajshahi University
  Rajshahi 6205
  Bangladesh
;
_publ_contact_author_email     'sabina_sust@yahoo.com'
_publ_contact_author_fax     '+88-0721-750064'
_publ_contact_author_phone     '+88-0721-760035'
_publ_section_title
;
Crystal structure of <i>S</i>-hexyl
(<i>E</i>)-3-(4-methoxybenzylidene)dithiocarbazate
;
_publ_section_title_footnote     .
loop_
    _publ_author_name
    _publ_author_address
    'Begum, M. S.'
;
Department of Chemistry, Rajshahi University, Rajshahi-6205, Bangladesh
;
    'Howlader, M. B. H.'
;
Department of Chemistry, Rajshahi University, Rajshahi-6205, Bangladesh
;
    'Miyatake, R.'
;
Center for Environmental Conservation and Research Safety,
University of Toyama, 3190 Gofuku, Toyama 930-8555, Japan
;
    'Zangrando, E.'
;
Department of Chemical and Pharmaceutical Sciences, Via Giorgieri 1,
34127 Trieste, Italy
;
    'Sheikh, M. C.'
;Department of Applied Chemistry, Faculty of Engineering, University of Toyama,
 3190 Gofuku, Toyama, 930-8555, Japan
;
_publ_section_synopsis     .
data_I
_database_code_depnum_ccdc_archive     'CCDC 1044475'
_chemical_name_systematic
;
<i>S</i>-Hexyl
(<i>E</i>)-3-(4-methoxybenzylidene)dithiocarbazate
;
_chemical_formula_moiety     'C15 H22 N2 O S2'
_chemical_formula_sum     'C15 H22 N2 O S2'
_chemical_formula_iupac     'C15 H22 N2 O S2'
_chemical_formula_weight     310.47
_chemical_melting_point     ?
_symmetry_cell_setting     triclinic
_symmetry_space_group_name_H-M     'P -1'
_symmetry_space_group_name_Hall     '-P 1'
loop_
    _symmetry_equiv_pos_site_id
    _symmetry_equiv_pos_as_xyz
    1 '+X,+Y,+Z'
    2 '-X,-Y,-Z'
_cell_length_a     4.55596(8)
_cell_length_b     12.4224(3)
_cell_length_c     14.9619(3)
_cell_angle_alpha     75.7300(9)
_cell_angle_beta     84.7599(10)
_cell_angle_gamma     84.6141(9)
_cell_volume     814.99(3)
_cell_formula_units_Z     2
_cell_measurement_reflns_used     8917
_cell_measurement_theta_min     3.06
_cell_measurement_theta_max     68.23
_cell_measurement_temperature     173
_exptl_crystal_description     prism
_exptl_crystal_colour     colorless
_exptl_crystal_size_max     0.29
_exptl_crystal_size_mid     0.26
_exptl_crystal_size_min     0.17
_exptl_crystal_density_diffrn     1.265
_exptl_crystal_density_meas     ?
_exptl_crystal_density_method     'not measured'
_exptl_crystal_F_000     332.00
_exptl_absorpt_coefficient_mu     2.932
_exptl_absorpt_correction_type     multi-scan
_exptl_absorpt_process_details
;
(ABSCOR; Rigaku, 1995)
;
_exptl_absorpt_correction_T_min     0.350
_exptl_absorpt_correction_T_max     0.607
_diffrn_ambient_temperature     173
_diffrn_radiation_type     'Cu K\a'
_diffrn_radiation_wavelength     1.54187
_diffrn_measurement_device_type     'Rigaku R-AXIS RAPID'
_diffrn_measurement_method     \w
_diffrn_detector_area_resol_mean     10.000
_diffrn_reflns_number     9377
_diffrn_reflns_av_R_equivalents     0.0816
_diffrn_reflns_theta_max     68.24
_diffrn_reflns_theta_full     68.24
_diffrn_measured_fraction_theta_max     0.979
_diffrn_measured_fraction_theta_full     0.979
_diffrn_reflns_limit_h_min     -5
_diffrn_reflns_limit_h_max     5
_diffrn_reflns_limit_k_min     -14
_diffrn_reflns_limit_k_max     14
_diffrn_reflns_limit_l_min     -17
_diffrn_reflns_limit_l_max     17
_diffrn_standards_number     0
_diffrn_standards_interval_count     .
_diffrn_standards_decay_%     ?
_refine_special_details
;
Refinement was performed using all reflections. The weighted <i>R</i>-factor
(<i>wR</i>) and goodness of fit (<i>S</i>) are based on <i>F</i>^2^.
<i>R</i>-factor (gt) are based on <i>F</i>. The threshold expression of
<i>F</i>^2^ > 2.0 \s(<i>F</i>^2^) is used only for calculating <i>R</i>-factor
(gt).
;
_reflns_number_total     2932
_reflns_number_gt     2385
_reflns_threshold_expression     F^2^>2\s(F^2^)
_refine_ls_structure_factor_coef     Fsqd
_refine_ls_R_factor_gt     0.0509
_refine_ls_wR_factor_ref     0.1313
_refine_ls_goodness_of_fit_ref     1.075
_refine_ls_number_reflns     2932
_refine_ls_number_parameters     187
_refine_ls_number_restraints     0
_refine_ls_hydrogen_treatment     mixed
_refine_ls_weighting_scheme     calc
_refine_ls_weighting_details
                    'w = 1/[\s^2^(Fo^2^)+(0.0700P)^2^] where P=(Fo^2^+2Fc^2^)/3'
_atom_sites_solution_hydrogens     geom
_atom_sites_solution_primary     direct
_atom_sites_solution_secondary     difmap
_refine_ls_shift/su_max     0.001
_refine_diff_density_max     0.550
_refine_diff_density_min     -0.340
_refine_ls_extinction_method     none
_refine_ls_extinction_coef     ?
loop_
    _atom_type_symbol
    _atom_type_description
    _atom_type_scat_dispersion_real
    _atom_type_scat_dispersion_imag
    _atom_type_scat_source
    'C' 'C' 0.0181 0.0091
;
International Tables for Crystallography
(1992, Vol. C, Tables 4.2.6.8 and 6.1.1.4)
;
    'H' 'H' 0.0000 0.0000
;
International Tables for Crystallography
(1992, Vol. C, Table 6.1.1.4)
;
    'N' 'N' 0.0311 0.0180
;
International Tables for Crystallography
(1992, Vol. C, Tables 4.2.6.8 and 6.1.1.4)
;
    'O' 'O' 0.0492 0.0322
;
International Tables for Crystallography
(1992, Vol. C, Tables 4.2.6.8 and 6.1.1.4)
;
    'S' 'S' 0.3331 0.5567
;
International Tables for Crystallography
(1992, Vol. C, Tables 4.2.6.8 and 6.1.1.4)
;
_computing_data_collection
;
RAPID-AUTO (Rigaku, 2010)
;
_computing_cell_refinement
;
RAPID-AUTO (Rigaku, 2010)
;
_computing_data_reduction
;
RAPID-AUTO (Rigaku, 2010)
;
_computing_structure_solution
;
SIR92 (Altomare <i>et al.</i>,  1994)
;
_computing_structure_refinement
;
SHELXL97 (Sheldrick, 2008)
;
_computing_molecular_graphics
;
CrystalStructure (Rigaku, 2010)
;
_computing_publication_material
;
CrystalStructure (Rigaku, 2010)
;
loop_
    _atom_site_type_symbol
    _atom_site_label
    _atom_site_fract_x
    _atom_site_fract_y
    _atom_site_fract_z
    _atom_site_U_iso_or_equiv
    _atom_site_adp_type
    _atom_site_calc_flag
    _atom_site_refinement_flags
    _atom_site_occupancy
    _atom_site_symmetry_multiplicity
    _atom_site_disorder_assembly
    _atom_site_disorder_group
    S S1 -0.15957(13) 0.58111(4) 0.61120(3) 0.0472(3) Uani d . 1.0 2 . .
    S S2 0.02305(12) 0.40174(4) 0.77974(3) 0.0394(2) Uani d . 1.0 2 . .
    O O1 1.3023(4) -0.11118(12) 0.72987(10) 0.0557(5) Uani d . 1.0 2 . .
    N N1 0.4025(4) 0.31956(12) 0.65318(11) 0.0372(5) Uani d . 1.0 2 . .
    N N2 0.2334(4) 0.41308(13) 0.61147(12) 0.0397(5) Uani d . 1.0 2 . .
    C C1 1.4937(6) -0.16105(19) 0.66823(17) 0.0612(7) Uani d . 1.0 2 . .
    C C2 1.1429(5) -0.01440(15) 0.69352(14) 0.0411(6) Uani d . 1.0 2 . .
    C C3 0.9556(6) 0.03120(17) 0.75560(14) 0.0512(7) Uani d . 1.0 2 . .
    C C4 0.7806(5) 0.12633(16) 0.72645(14) 0.0437(6) Uani d . 1.0 2 . .
    C C5 0.7833(5) 0.18084(15) 0.63242(13) 0.0360(5) Uani d . 1.0 2 . .
    C C6 0.9755(5) 0.13648(16) 0.57096(13) 0.0410(5) Uani d . 1.0 2 . .
    C C7 1.1522(5) 0.03933(17) 0.60045(14) 0.0416(6) Uani d . 1.0 2 . .
    C C8 0.5930(5) 0.28016(16) 0.59886(14) 0.0386(5) Uani d . 1.0 2 . .
    C C9 0.0392(5) 0.46598(15) 0.66220(13) 0.0361(5) Uani d . 1.0 2 . .
    C C10 -0.2390(5) 0.49416(16) 0.82844(13) 0.0383(5) Uani d . 1.0 2 . .
    C C11 -0.0961(5) 0.58123(16) 0.86125(13) 0.0380(5) Uani d . 1.0 2 . .
    C C12 -0.3195(5) 0.65013(15) 0.91114(13) 0.0371(5) Uani d . 1.0 2 . .
    C C13 -0.1786(5) 0.72953(16) 0.95358(14) 0.0389(5) Uani d . 1.0 2 . .
    C C14 -0.3987(5) 0.80105(16) 1.00112(15) 0.0443(6) Uani d . 1.0 2 . .
    C C15 -0.2532(5) 0.87615(16) 1.04683(15) 0.0478(6) Uani d . 1.0 2 . .
    H H1 1.6361 -0.1081 0.6350 0.0734 Uiso calc R 1.0 2 . .
    H H2 1.3769 -0.1813 0.6238 0.0734 Uiso calc R 1.0 2 . .
    H H3 1.6000 -0.2281 0.7035 0.0734 Uiso calc R 1.0 2 . .
    H H4 0.9496 -0.0047 0.8196 0.0615 Uiso calc R 1.0 2 . .
    H H5 0.6555 0.1561 0.7702 0.0525 Uiso calc R 1.0 2 . .
    H H6 0.9861 0.1736 0.5073 0.0492 Uiso calc R 1.0 2 . .
    H H7 1.2792 0.0096 0.5571 0.0499 Uiso calc R 1.0 2 . .
    H H8 0.6098 0.3169 0.5351 0.0464 Uiso calc R 1.0 2 . .
    H H9 0.238(6) 0.437(2) 0.5482(18) 0.066(8) Uiso d . 1.0 2 . .
    H H10 -0.3774 0.5321 0.7812 0.0460 Uiso calc R 1.0 2 . .
    H H11 -0.3559 0.4493 0.8812 0.0460 Uiso calc R 1.0 2 . .
    H H12 0.0025 0.6316 0.8074 0.0455 Uiso calc R 1.0 2 . .
    H H13 0.0573 0.5440 0.9036 0.0455 Uiso calc R 1.0 2 . .
    H H14 -0.4602 0.6934 0.8667 0.0445 Uiso calc R 1.0 2 . .
    H H15 -0.4335 0.5989 0.9605 0.0445 Uiso calc R 1.0 2 . .
    H H16 -0.0596 0.7791 0.9044 0.0467 Uiso calc R 1.0 2 . .
    H H17 -0.0421 0.6859 0.9993 0.0467 Uiso calc R 1.0 2 . .
    H H18 -0.5293 0.8476 0.9549 0.0532 Uiso calc R 1.0 2 . .
    H H19 -0.5239 0.7518 1.0485 0.0532 Uiso calc R 1.0 2 . .
    H H20 -0.1348 0.8306 1.0959 0.0574 Uiso calc R 1.0 2 . .
    H H21 -0.4057 0.9225 1.0735 0.0574 Uiso calc R 1.0 2 . .
    H H22 -0.1251 0.9241 1.0007 0.0574 Uiso calc R 1.0 2 . .
loop_
    _atom_site_aniso_label
    _atom_site_aniso_U_11
    _atom_site_aniso_U_22
    _atom_site_aniso_U_33
    _atom_site_aniso_U_12
    _atom_site_aniso_U_13
    _atom_site_aniso_U_23
    S1 0.0602(5) 0.0390(4) 0.0377(4) 0.0190(3) -0.0040(3) -0.0083(3)
    S2 0.0510(4) 0.0320(3) 0.0342(3) 0.0070(3) -0.0034(3) -0.0094(2)
    O1 0.0693(12) 0.0408(9) 0.0489(9) 0.0207(8) -0.0009(8) -0.0058(7)
    N1 0.0397(11) 0.0302(9) 0.0415(10) 0.0059(8) -0.0050(8) -0.0104(7)
    N2 0.0460(12) 0.0356(9) 0.0352(10) 0.0096(8) -0.0016(8) -0.0092(8)
    C1 0.0696(18) 0.0483(13) 0.0608(15) 0.0272(13) -0.0060(13) -0.0151(11)
    C2 0.0467(14) 0.0316(11) 0.0433(12) 0.0069(10) -0.0043(10) -0.0091(9)
    C3 0.0699(18) 0.0436(12) 0.0353(11) 0.0114(12) -0.0014(11) -0.0068(9)
    C4 0.0531(15) 0.0405(12) 0.0363(11) 0.0092(11) 0.0019(10) -0.0132(9)
    C5 0.0366(13) 0.0328(10) 0.0393(11) 0.0018(9) -0.0032(9) -0.0115(9)
    C6 0.0461(14) 0.0402(11) 0.0345(11) 0.0060(10) 0.0003(9) -0.0096(9)
    C7 0.0436(14) 0.0405(11) 0.0399(11) 0.0073(10) 0.0018(9) -0.0140(9)
    C8 0.0422(13) 0.0366(11) 0.0368(11) 0.0034(10) -0.0015(9) -0.0110(9)
    C9 0.0384(12) 0.0292(10) 0.0412(11) 0.0023(9) -0.0026(9) -0.0110(8)
    C10 0.0418(13) 0.0363(11) 0.0363(10) 0.0015(10) 0.0017(9) -0.0112(9)
    C11 0.0404(13) 0.0358(10) 0.0380(11) 0.0028(10) -0.0024(9) -0.0117(9)
    C12 0.0390(13) 0.0329(10) 0.0386(11) 0.0003(10) 0.0017(9) -0.0097(9)
    C13 0.0404(13) 0.0331(10) 0.0432(11) 0.0019(10) -0.0015(9) -0.0115(9)
    C14 0.0461(14) 0.0356(11) 0.0521(13) -0.0006(10) 0.0029(11) -0.0155(10)
    C15 0.0592(16) 0.0336(11) 0.0517(13) -0.0005(11) -0.0003(11) -0.0148(10)
_geom_special_details
;
ENTER SPECIAL DETAILS OF THE MOLECULAR GEOMETRY
;
loop_
    _geom_bond_atom_site_label_1
    _geom_bond_atom_site_label_2
    _geom_bond_site_symmetry_1
    _geom_bond_site_symmetry_2
    _geom_bond_distance
    _geom_bond_publ_flag
    S1 C9 . . 1.6713(19) n
    S2 C9 . . 1.7408(19) n
    S2 C10 . . 1.809(2) n
    O1 C1 . . 1.424(3) n
    O1 C2 . . 1.362(3) n
    N1 N2 . . 1.377(2) n
    N1 C8 . . 1.281(3) n
    N2 C9 . . 1.343(3) n
    C2 C3 . . 1.391(3) n
    C2 C7 . . 1.387(3) n
    C3 C4 . . 1.362(3) n
    C4 C5 . . 1.402(3) n
    C5 C6 . . 1.389(3) n
    C5 C8 . . 1.449(3) n
    C6 C7 . . 1.385(3) n
    C10 C11 . . 1.512(4) n
    C11 C12 . . 1.529(3) n
    C12 C13 . . 1.513(4) n
    C13 C14 . . 1.522(3) n
    C14 C15 . . 1.514(4) n
    N2 H9 . . 0.92(3) no
    C1 H1 . . 0.980 no
    C1 H2 . . 0.980 no
    C1 H3 . . 0.980 no
    C3 H4 . . 0.950 no
    C4 H5 . . 0.950 no
    C6 H6 . . 0.950 no
    C7 H7 . . 0.950 no
    C8 H8 . . 0.950 no
    C10 H10 . . 0.990 no
    C10 H11 . . 0.990 no
    C11 H12 . . 0.990 no
    C11 H13 . . 0.990 no
    C12 H14 . . 0.990 no
    C12 H15 . . 0.990 no
    C13 H16 . . 0.990 no
    C13 H17 . . 0.990 no
    C14 H18 . . 0.990 no
    C14 H19 . . 0.990 no
    C15 H20 . . 0.980 no
    C15 H21 . . 0.980 no
    C15 H22 . . 0.980 no
loop_
    _geom_angle_atom_site_label_1
    _geom_angle_atom_site_label_2
    _geom_angle_atom_site_label_3
    _geom_angle_site_symmetry_1
    _geom_angle_site_symmetry_2
    _geom_angle_site_symmetry_3
    _geom_angle
    _geom_angle_publ_flag
    C9 S2 C10 . . . 102.71(9) n
    C1 O1 C2 . . . 117.93(16) n
    N2 N1 C8 . . . 115.16(16) n
    N1 N2 C9 . . . 120.57(16) n
    O1 C2 C3 . . . 116.35(17) n
    O1 C2 C7 . . . 124.76(19) n
    C3 C2 C7 . . . 118.89(18) n
    C2 C3 C4 . . . 121.27(18) n
    C3 C4 C5 . . . 120.7(2) n
    C4 C5 C6 . . . 117.88(17) n
    C4 C5 C8 . . . 121.99(19) n
    C6 C5 C8 . . . 120.13(17) n
    C5 C6 C7 . . . 121.48(17) n
    C2 C7 C6 . . . 119.8(2) n
    N1 C8 C5 . . . 121.51(17) n
    S2 C9 S1 . . . 126.46(13) n
    S2 C9 N2 . . . 113.32(13) n
    S1 C9 N2 . . . 120.22(14) n
    S2 C10 C11 . . . 113.57(15) n
    C10 C11 C12 . . . 112.36(17) n
    C11 C12 C13 . . . 113.50(17) n
    C12 C13 C14 . . . 114.11(18) n
    C13 C14 C15 . . . 113.33(19) n
    N1 N2 H9 . . . 120.7(15) no
    C9 N2 H9 . . . 118.5(15) no
    O1 C1 H1 . . . 109.480 no
    O1 C1 H2 . . . 109.467 no
    O1 C1 H3 . . . 109.466 no
    H1 C1 H2 . . . 109.470 no
    H1 C1 H3 . . . 109.471 no
    H2 C1 H3 . . . 109.473 no
    C2 C3 H4 . . . 119.366 no
    C4 C3 H4 . . . 119.363 no
    C3 C4 H5 . . . 119.668 no
    C5 C4 H5 . . . 119.669 no
    C5 C6 H6 . . . 119.260 no
    C7 C6 H6 . . . 119.260 no
    C2 C7 H7 . . . 120.107 no
    C6 C7 H7 . . . 120.106 no
    N1 C8 H8 . . . 119.244 no
    C5 C8 H8 . . . 119.248 no
    S2 C10 H10 . . . 108.855 no
    S2 C10 H11 . . . 108.851 no
    C11 C10 H10 . . . 108.851 no
    C11 C10 H11 . . . 108.850 no
    H10 C10 H11 . . . 107.702 no
    C10 C11 H12 . . . 109.133 no
    C10 C11 H13 . . . 109.138 no
    C12 C11 H12 . . . 109.128 no
    C12 C11 H13 . . . 109.124 no
    H12 C11 H13 . . . 107.854 no
    C11 C12 H14 . . . 108.871 no
    C11 C12 H15 . . . 108.874 no
    C13 C12 H14 . . . 108.869 no
    C13 C12 H15 . . . 108.863 no
    H14 C12 H15 . . . 107.709 no
    C12 C13 H16 . . . 108.730 no
    C12 C13 H17 . . . 108.731 no
    C14 C13 H16 . . . 108.724 no
    C14 C13 H17 . . . 108.719 no
    H16 C13 H17 . . . 107.637 no
    C13 C14 H18 . . . 108.903 no
    C13 C14 H19 . . . 108.907 no
    C15 C14 H18 . . . 108.906 no
    C15 C14 H19 . . . 108.918 no
    H18 C14 H19 . . . 107.733 no
    C14 C15 H20 . . . 109.466 no
    C14 C15 H21 . . . 109.469 no
    C14 C15 H22 . . . 109.479 no
    H20 C15 H21 . . . 109.471 no
    H20 C15 H22 . . . 109.465 no
    H21 C15 H22 . . . 109.476 no
loop_
    _geom_torsion_atom_site_label_1
    _geom_torsion_atom_site_label_2
    _geom_torsion_atom_site_label_3
    _geom_torsion_atom_site_label_4
    _geom_torsion_site_symmetry_1
    _geom_torsion_site_symmetry_2
    _geom_torsion_site_symmetry_3
    _geom_torsion_site_symmetry_4
    _geom_torsion
    _geom_torsion_publ_flag
    C9 S2 C10 C11 . . . . -93.36(13) no
    C10 S2 C9 S1 . . . . -2.95(18) no
    C10 S2 C9 N2 . . . . 177.54(14) no
    C1 O1 C2 C3 . . . . 179.23(18) no
    C1 O1 C2 C7 . . . . 0.2(3) no
    N2 N1 C8 C5 . . . . -178.88(17) no
    C8 N1 N2 C9 . . . . -175.79(17) no
    N1 N2 C9 S2 . . . . -1.8(3) no
    N1 N2 C9 S1 . . . . 178.61(15) no
    O1 C2 C3 C4 . . . . -178.38(19) no
    O1 C2 C7 C6 . . . . 178.73(19) no
    C3 C2 C7 C6 . . . . -0.2(4) no
    C7 C2 C3 C4 . . . . 0.7(4) no
    C2 C3 C4 C5 . . . . 0.4(4) no
    C3 C4 C5 C6 . . . . -1.8(4) no
    C3 C4 C5 C8 . . . . 178.0(2) no
    C4 C5 C6 C7 . . . . 2.3(3) no
    C4 C5 C8 N1 . . . . -3.6(4) no
    C6 C5 C8 N1 . . . . 176.24(19) no
    C8 C5 C6 C7 . . . . -177.54(18) no
    C5 C6 C7 C2 . . . . -1.3(4) no
    S2 C10 C11 C12 . . . . -173.99(10) no
    C10 C11 C12 C13 . . . . 173.87(13) no
    C11 C12 C13 C14 . . . . 178.35(13) no
    C12 C13 C14 C15 . . . . 177.40(13) no
loop_
    _geom_hbond_atom_site_label_D
    _geom_hbond_atom_site_label_H
    _geom_hbond_atom_site_label_A
    _geom_hbond_site_symmetry_A
    _geom_hbond_distance_DH
    _geom_hbond_distance_HA
    _geom_hbond_distance_DA
    _geom_hbond_angle_DHA
    N2 H9 S1 2_566 0.92(3) 2.51(3) 3.3614(18) 154(2)
