# Supplementary material for: Crystal structure of S-hexyl (E)-3-(4-methoxy­benzyl­idene)di­thio­carbazate
Source: Acta Crystallogr E Crystallogr Commun. 2015 Feb 25;71(Pt 3):o199. doi: 10.1107/S2056989015003199 (PMC4350723; doi:10.1107/S2056989015003199)
Supplement: Supplementary file 2 [file e-71-0o199-Isup2.hkl]

# 
# h,k,l, Fc-squared, Fo-squared, sigma(Fo-squared) and status flag 
# 
data_I
_shelx_title ' SH047' 
_shelx_refln_list_code          4 
_shelx_F_calc_maximum      122.77 
_exptl_crystal_F_000       332.00 
_reflns_d_resolution_high  0.8301 
 
loop_ 
 _symmetry_equiv_pos_as_xyz 
 'x, y, z' 
 '-x, -y, -z' 
 
_cell_length_a     4.5560 
_cell_length_b    12.4224 
_cell_length_c    14.9619 
_cell_angle_alpha  75.730 
_cell_angle_beta   84.760 
_cell_angle_gamma  84.614 
 
_shelx_F_squared_multiplier     1.000 
 
loop_ 
 _refln_index_h 
 _refln_index_k 
 _refln_index_l 
 _refln_F_squared_calc 
 _refln_F_squared_meas 
 _refln_F_squared_sigma 
 _refln_observed_status 
   1   0   0     2598.40     2864.16    103.90 o 
   2   0   0        1.74        3.28      0.33 o 
   3   0   0        0.17        0.45      0.85 o 
   4   0   0       20.19       23.84      3.55 o 
   5   0   0       81.51       79.41      7.72 o 
  -5   1   0       29.30       27.19      3.75 o 
  -4   1   0        7.69        7.64      3.75 o 
  -3   1   0       21.10       22.14      3.14 o 
  -2   1   0        2.92        2.58      0.34 o 
  -1   1   0        3.26        2.81      0.31 o 
   0   1   0      786.96      848.05     22.69 o 
   1   1   0     2898.76     3089.61    121.06 o 
   2   1   0      348.25      352.19     10.12 o 
   3   1   0      158.48      153.67      7.57 o 
   4   1   0        2.51        2.25      1.53 o 
   5   1   0        1.65        1.31      0.89 o 
  -4   2   0        0.01        1.12      1.82 o 
  -3   2   0       30.44       36.15      4.29 o 
  -2   2   0      571.10      617.13     27.82 o 
  -1   2   0        0.11        0.46      0.36 o 
   0   2   0     1196.58     1354.65     45.31 o 
   1   2   0    15072.69    12580.00    655.92 o 
   2   2   0      221.24      232.41      7.10 o 
   3   2   0        2.14        3.12      0.95 o 
   4   2   0       36.74       39.24      4.03 o 
   5   2   0        0.02        0.44      7.85 o 
  -5   3   0        0.08        0.32      1.23 o 
  -4   3   0      126.60      133.55     11.45 o 
  -3   3   0       80.22       67.96      4.42 o 
  -2   3   0     1124.43     1264.28     51.60 o 
  -1   3   0     1225.52     1425.20     52.86 o 
   0   3   0      222.98      237.32      6.72 o 
   1   3   0      446.36      483.70     14.43 o 
   2   3   0      131.23      121.59      3.85 o 
   3   3   0       18.68       19.44      1.50 o 
   4   3   0       84.88       84.89     14.77 o 
   5   3   0        5.84        3.70     10.68 o 
  -5   4   0        1.00        2.00      1.50 o 
  -4   4   0      116.63      118.33     18.10 o 
  -3   4   0      333.44      301.42     23.72 o 
  -2   4   0      267.25      250.56      8.06 o 
  -1   4   0      630.00      667.88     22.43 o 
   0   4   0     1639.32     1800.10     64.89 o 
   1   4   0       35.19       31.50      1.25 o 
   2   4   0      240.12      221.17      7.26 o 
   3   4   0        3.49        3.92      5.87 o 
   4   4   0       26.19       28.03      9.20 o 
   5   4   0        2.74        2.84     16.49 o 
  -4   5   0       24.47       17.99      5.91 o 
  -3   5   0       71.95       73.03      5.39 o 
  -2   5   0     1265.00     1334.39     51.32 o 
  -1   5   0     3173.21     3998.62    181.74 o 
   0   5   0      903.65      994.44     31.00 o 
   1   5   0      385.31      387.09     11.46 o 
   2   5   0       57.64       68.60      2.81 o 
   3   5   0        6.77        8.50      4.51 o 
   4   5   0        9.49       10.12      6.37 o 
   5   5   0        1.40        1.60      7.07 o 
  -4   6   0        9.87        9.37      3.21 o 
  -3   6   0       20.72       17.69      1.98 o 
  -2   6   0       53.16       45.98      2.21 o 
  -1   6   0      331.65      321.73     10.53 o 
   0   6   0      239.97      210.10      7.08 o 
   1   6   0     1062.61     1125.80     38.64 o 
   2   6   0       46.48       47.24      2.54 o 
   3   6   0        0.31        1.01      2.31 o 
   4   6   0        1.68        2.20      2.84 o 
   5   6   0        0.61        0.87      6.13 o 
  -4   7   0        0.21        0.26      1.56 o 
  -3   7   0       80.43       74.18      8.88 o 
  -2   7   0      288.69      271.84     12.43 o 
  -1   7   0      178.54      209.42      7.24 o 
   0   7   0     1673.00     1837.05     68.08 o 
   1   7   0      601.07      662.38     25.21 o 
   2   7   0      307.00      349.16     36.94 o 
   3   7   0      102.54      119.45     12.48 o 
   4   7   0        0.02       -0.04      6.00 o 
  -4   8   0       24.35       17.56     10.38 o 
  -3   8   0       20.83       21.08      3.17 o 
  -2   8   0      221.27      216.05     11.24 o 
  -1   8   0      312.48      317.50     14.19 o 
   0   8   0        0.08        0.26      0.49 o 
   1   8   0       24.05       24.33      1.51 o 
   2   8   0      375.18      371.11     23.89 o 
   3   8   0       66.21       75.94     36.57 o 
   4   8   0       52.53       56.20     38.24 o 
  -4   9   0        4.10        5.75      1.91 o 
  -3   9   0       34.53       34.32      3.35 o 
  -2   9   0      477.87      416.84     39.27 o 
  -1   9   0      507.51      454.23     22.82 o 
   0   9   0       26.07       24.70      2.27 o 
   1   9   0       22.28       24.41      2.86 o 
   2   9   0        0.47        0.34      1.05 o 
   3   9   0       59.71       59.48      8.13 o 
   4   9   0       22.28       25.89      5.17 o 
  -3  10   0       17.92       18.35      2.23 o 
  -2  10   0       12.86       16.78      1.63 o 
  -1  10   0      374.85      357.89     23.92 o 
   0  10   0      319.37      311.88     17.33 o 
   1  10   0       10.42       10.66      4.25 o 
   2  10   0        1.06        0.24      3.51 o 
   3  10   0        2.77        5.24      4.54 o 
   4  10   0       21.90       24.44      4.46 o 
  -3  11   0        4.92        3.58      1.14 o 
  -2  11   0       56.42       50.11      3.96 o 
  -1  11   0      572.96      585.12     41.19 o 
   0  11   0      329.49      321.88     17.75 o 
   1  11   0       15.08       17.09      2.66 o 
   2  11   0        0.11        0.16      9.18 o 
   3  11   0        8.85        9.14     24.40 o 
  -2  12   0        2.04        2.04      0.88 o 
  -1  12   0        5.70        9.39      2.01 o 
   0  12   0       67.20       61.09      5.16 o 
   1  12   0       30.90       32.21      3.49 o 
   2  12   0        0.65        0.99      1.18 o 
   3  12   0        0.00       -0.06      3.97 o 
  -2  13   0      193.00      206.19     19.36 o 
  -1  13   0        2.92        2.75      1.29 o 
   0  13   0      221.35      207.35     41.19 o 
   1  13   0        6.15        5.95      1.56 o 
   2  13   0       62.45       51.83     10.53 o 
  -1  14   0      117.01      115.10     13.71 o 
   0  14   0        5.98        5.13      2.26 o 
   1  14   0       14.54       15.62      3.16 o 
  -1 -14   1       48.58       48.97      5.62 o 
   0 -14   1       28.13       27.39      5.81 o 
  -2 -13   1       90.00       60.66      7.34 o 
  -1 -13   1       20.75       21.98      4.05 o 
   0 -13   1       27.12       28.57      4.84 o 
   1 -13   1        0.42        0.71      0.98 o 
  -3 -12   1       24.84       22.93      4.98 o 
  -2 -12   1      144.10      142.02     20.41 o 
  -1 -12   1       40.36       42.18      3.79 o 
   0 -12   1       65.53       54.52      7.80 o 
   1 -12   1      100.85       90.29      6.65 o 
   2 -12   1        1.17        0.53      1.71 o 
  -3 -11   1       10.36        9.78      3.47 o 
  -2 -11   1      101.28       98.21     23.66 o 
  -1 -11   1       98.94      102.32      7.60 o 
   0 -11   1       26.99       23.86      2.87 o 
   1 -11   1        0.07        0.37      1.15 o 
   2 -11   1        6.68        6.15      1.81 o 
   3 -11   1       20.42       19.58      3.13 o 
  -4 -10   1       66.89       80.64     11.73 o 
  -3 -10   1        4.24        5.83     12.94 o 
  -2 -10   1       40.95       40.75     24.55 o 
  -1 -10   1      121.81      130.85      9.62 o 
   0 -10   1       16.13       13.81      1.64 o 
   1 -10   1        0.25        2.15      1.57 o 
   2 -10   1       10.21       12.67      2.94 o 
   3 -10   1        0.02        0.10      0.92 o 
  -4  -9   1       20.23       27.01      9.66 o 
  -3  -9   1      114.39      119.27     41.91 o 
  -2  -9   1        4.77        6.51      6.61 o 
  -1  -9   1      468.15      427.79     64.70 o 
   0  -9   1        1.25        1.82      0.87 o 
   1  -9   1       21.33       21.85      1.86 o 
   2  -9   1       15.05       21.73      2.17 o 
   3  -9   1        1.90        2.10      1.69 o 
  -4  -8   1       20.72       28.43      5.66 o 
  -3  -8   1      366.38      423.05     46.12 o 
  -2  -8   1      342.22      356.25     43.74 o 
  -1  -8   1        7.56        7.74      1.99 o 
   0  -8   1        1.44        1.33      0.51 o 
   1  -8   1      106.04      102.02      4.68 o 
   2  -8   1      136.51      131.21      7.39 o 
   3  -8   1      299.26      306.73     20.86 o 
   4  -8   1        7.75        7.28      4.13 o 
  -4  -7   1       22.14       24.34     13.77 o 
  -3  -7   1       99.75      114.48     46.44 o 
  -2  -7   1      261.65      251.04     14.53 o 
  -1  -7   1       76.10       67.45      4.79 o 
   0  -7   1      646.83      729.50     24.14 o 
   1  -7   1       27.41       32.04      1.46 o 
   2  -7   1       57.84       55.43      2.85 o 
   3  -7   1        1.30        1.90      1.45 o 
   4  -7   1      105.75       83.58     38.71 o 
  -5  -6   1       14.48        9.65     19.26 o 
  -4  -6   1        0.17        0.64      3.13 o 
  -3  -6   1      206.21      203.60     85.17 o 
  -2  -6   1      193.28      202.72     18.25 o 
  -1  -6   1       40.15       34.46      1.21 o 
   0  -6   1        6.08        5.73      0.55 o 
   1  -6   1      153.25      166.80      5.47 o 
   2  -6   1      199.32      183.67      7.03 o 
   3  -6   1       11.09        7.25      2.18 o 
   4  -6   1      121.89      145.76     14.54 o 
  -5  -5   1        0.09        0.97     14.71 o 
  -4  -5   1       14.71       19.16     15.34 o 
  -3  -5   1       11.83       11.51      3.26 o 
  -2  -5   1      262.74      251.48     13.70 o 
  -1  -5   1      156.17      146.08      4.92 o 
   0  -5   1      161.00      165.26      4.45 o 
   1  -5   1      718.05      909.63     32.58 o 
   2  -5   1       68.20       68.48      2.42 o 
   3  -5   1      116.15      105.41      8.33 o 
   4  -5   1       27.72       27.43      4.59 o 
  -5  -4   1       80.77       91.56     25.39 o 
  -4  -4   1      197.07      238.40     30.80 o 
  -3  -4   1       79.26       81.14      5.27 o 
  -2  -4   1      464.41      488.39     18.12 o 
  -1  -4   1      132.10      123.60      4.02 o 
   0  -4   1       19.15       18.23      0.72 o 
   1  -4   1      709.59      804.65     23.96 o 
   2  -4   1      244.26      235.24      8.25 o 
   3  -4   1        8.01        7.79      1.41 o 
   4  -4   1       23.39       25.99      4.87 o 
   5  -4   1        9.64       12.98      2.61 o 
  -5  -3   1       64.75       77.45     23.99 o 
  -4  -3   1       82.59       94.95      7.95 o 
  -3  -3   1       32.32       38.58      2.58 o 
  -2  -3   1       56.99       61.40      2.40 o 
  -1  -3   1       14.29       14.77      0.71 o 
   0  -3   1      141.39      137.12      5.12 o 
   1  -3   1      454.52      467.81     13.51 o 
   2  -3   1      274.57      266.51      9.34 o 
   3  -3   1      132.74      120.68      6.97 o 
   4  -3   1       15.04       15.33      3.12 o 
   5  -3   1        4.85        5.24      1.87 o 
  -5  -2   1        0.18        0.33      8.41 o 
  -4  -2   1      192.95      207.05     17.56 o 
  -3  -2   1      741.85      771.05     38.49 o 
  -2  -2   1      327.96      331.77     11.59 o 
  -1  -2   1     3706.88     3827.94    157.62 o 
   0  -2   1      107.20      116.76      4.19 o 
   1  -2   1       54.05       49.57      1.52 o 
   2  -2   1     1713.41     1900.78     70.03 o 
   3  -2   1      523.99      494.18     23.24 o 
   4  -2   1       38.57       39.94      4.83 o 
   5  -2   1        9.12        9.62      2.28 o 
  -5  -1   1        1.41        1.74      1.07 o 
  -4  -1   1        5.56        6.21      3.04 o 
  -3  -1   1      131.86      127.00      9.56 o 
  -2  -1   1      145.73      135.95      4.59 o 
  -1  -1   1     5013.38     5546.66    283.83 o 
   0  -1   1      497.56      471.25     16.27 o 
   1  -1   1      685.53      782.08     24.21 o 
   2  -1   1      390.54      403.06     16.87 o 
   3  -1   1      298.34      258.35     26.22 o 
   4  -1   1      151.35      162.45     15.75 o 
   5  -1   1      117.83      130.25     12.84 o 
  -5   0   1       34.65       37.15      4.54 o 
  -4   0   1       26.57       28.64      4.09 o 
  -3   0   1       26.60       27.49      3.26 o 
  -2   0   1      132.94      122.05      3.86 o 
  -1   0   1        2.75        1.64      0.35 o 
   0   0   1      696.17      659.84     17.69 o 
   1   0   1      636.96      706.14     21.58 o 
   2   0   1       47.22       60.04      2.04 o 
   3   0   1      266.25      305.27     25.12 o 
   4   0   1       82.64       88.48      8.46 o 
   5   0   1        0.80        0.37      1.52 o 
  -5   1   1      314.31      351.73     26.92 o 
  -4   1   1      113.28      129.31     11.70 o 
  -3   1   1       82.21       95.04      7.88 o 
  -2   1   1      109.91      105.22      4.00 o 
  -1   1   1       60.64       53.71      1.68 o 
   0   1   1      380.82      406.60      9.65 o 
   1   1   1      101.30       97.07      3.63 o 
   2   1   1       91.51      102.34      2.93 o 
   3   1   1       28.22       21.44      1.57 o 
   4   1   1        9.76       10.65      3.14 o 
   5   1   1        0.49        1.16      7.64 o 
  -5   2   1        2.24        3.22      1.73 o 
  -4   2   1      128.97      138.16     14.36 o 
  -3   2   1      193.06      203.79     15.39 o 
  -2   2   1       42.79       47.38      1.71 o 
  -1   2   1      423.39      484.75     16.52 o 
   0   2   1     1138.62     1260.89     41.61 o 
   1   2   1      743.75      820.50     25.83 o 
   2   2   1      301.37      289.91      8.68 o 
   3   2   1       16.20       18.45      1.43 o 
   4   2   1        6.18        6.64      1.56 o 
   5   2   1       12.92       13.26     11.57 o 
  -5   3   1       50.67       59.22      7.85 o 
  -4   3   1     1204.68     1450.70    159.99 o 
  -3   3   1      356.63      369.23     26.40 o 
  -2   3   1       23.72       22.28      1.25 o 
  -1   3   1        0.95        0.90      0.37 o 
   0   3   1       95.14       94.41      2.68 o 
   1   3   1     8094.65     8985.65    439.90 o 
   2   3   1     1551.60     1608.99     57.72 o 
   3   3   1      185.14      176.63      7.98 o 
   4   3   1        4.80        4.99      5.19 o 
   5   3   1        0.29        0.25      6.77 o 
  -5   4   1       11.49       13.34      2.57 o 
  -4   4   1       45.53       47.83      5.97 o 
  -3   4   1      695.97      620.00     54.90 o 
  -2   4   1       15.02       12.91      0.84 o 
  -1   4   1       35.73       33.84      1.30 o 
   0   4   1       63.50       64.87      1.87 o 
   1   4   1      647.35      658.74     20.37 o 
   2   4   1       19.92       20.59      0.87 o 
   3   4   1      135.55      136.73     10.68 o 
   4   4   1      112.83      118.39     30.28 o 
   5   4   1        4.11        1.73     13.83 o 
  -4   5   1        0.05        0.35      1.23 o 
  -3   5   1      802.20      754.83     61.68 o 
  -2   5   1      451.32      440.46     15.05 o 
  -1   5   1      949.07     1177.62     43.53 o 
   0   5   1       98.19       90.52      2.66 o 
   1   5   1        0.78        3.14      0.46 o 
   2   5   1     1533.71     1734.33     82.79 o 
   3   5   1      200.98      239.58     42.97 o 
   4   5   1        6.96        8.15      3.99 o 
   5   5   1        5.19        3.75      7.45 o 
  -4   6   1       83.76       76.84     22.44 o 
  -3   6   1       50.01       50.03      3.64 o 
  -2   6   1      473.43      482.64     19.64 o 
  -1   6   1       16.40       17.95      1.03 o 
   0   6   1       73.73       55.23      1.81 o 
   1   6   1       81.52       62.55      2.39 o 
   2   6   1        5.47       21.61    128.82 o 
   3   6   1       19.09       23.63      4.46 o 
   4   6   1       37.39       39.41     19.41 o 
   5   6   1       30.26       26.05     11.24 o 
  -4   7   1      123.67      149.26     14.46 o 
  -3   7   1        0.13        0.71      0.84 o 
  -2   7   1        3.27        3.85      0.83 o 
  -1   7   1        9.86        9.91      0.80 o 
   0   7   1      315.83      293.44      8.74 o 
   1   7   1       11.88        7.48      0.98 o 
   2   7   1      108.14      106.59      6.49 o 
   3   7   1       37.44       40.21      6.41 o 
   4   7   1        0.20        0.25      6.27 o 
   5   7   1        0.03       -0.02      3.87 o 
  -4   8   1       74.29       99.64      9.83 o 
  -3   8   1      168.40      154.25     15.52 o 
  -2   8   1      172.30      165.86      7.64 o 
  -1   8   1        1.91        1.56      0.63 o 
   0   8   1      566.66      624.92     33.96 o 
   1   8   1      294.41      298.71     11.96 o 
   2   8   1        7.17        7.26      1.89 o 
   3   8   1       14.02       20.67      8.43 o 
   4   8   1       48.34       49.92     28.46 o 
  -4   9   1       24.27       26.84      3.49 o 
  -3   9   1       72.23       59.77     10.53 o 
  -2   9   1       31.83       28.91      1.99 o 
  -1   9   1       10.78        9.94      1.21 o 
   0   9   1        3.20        3.36      1.27 o 
   1   9   1        3.04        3.36      0.89 o 
   2   9   1      121.82      136.48      9.35 o 
   3   9   1        1.96        2.71      2.86 o 
   4   9   1       12.84       15.25     14.11 o 
  -3  10   1       13.96       18.27      2.17 o 
  -2  10   1      109.13       88.00      8.66 o 
  -1  10   1      190.78      182.19     10.11 o 
   0  10   1       13.06       12.48      1.99 o 
   1  10   1       80.30       82.55      6.31 o 
   2  10   1       70.74       77.27     12.71 o 
   3  10   1       41.70       51.96     10.10 o 
   4  10   1        0.26        0.52     17.84 o 
  -3  11   1       15.36       10.82      3.75 o 
  -2  11   1        5.14        4.22      1.30 o 
  -1  11   1      176.53      160.60     13.02 o 
   0  11   1      323.98      318.19     17.74 o 
   1  11   1       21.70       22.66      2.88 o 
   2  11   1       47.50       49.00     29.01 o 
   3  11   1        5.79        9.51     16.34 o 
  -2  12   1       14.93       15.41      2.17 o 
  -1  12   1       15.56       12.57      1.92 o 
   0  12   1      328.77      301.20     16.67 o 
   1  12   1      209.51      225.17     15.80 o 
   2  12   1        0.16        0.27      1.21 o 
   3  12   1        0.31        0.21     17.24 o 
  -2  13   1        0.74        1.44      1.79 o 
  -1  13   1        2.08        1.88      1.27 o 
   0  13   1       20.55       19.28      2.07 o 
   1  13   1      259.58      284.12     19.42 o 
   2  13   1       26.89       28.96      4.46 o 
  -1  14   1        2.23        3.90      1.24 o 
   0  14   1       20.99       14.01      3.09 o 
   1  14   1       62.43       57.03     10.99 o 
  -1 -13   2        1.26        1.48      1.97 o 
   0 -13   2       58.77       63.47      7.30 o 
   1 -13   2       38.24       36.91      4.07 o 
  -3 -12   2       13.82       13.94     22.02 o 
  -2 -12   2       84.92       66.80      5.52 o 
  -1 -12   2       32.20       35.34      5.33 o 
   0 -12   2        1.87        2.19      2.32 o 
   1 -12   2       55.48       58.24      4.73 o 
   2 -12   2       27.93       34.86      7.14 o 
  -3 -11   2        2.80        2.22      2.44 o 
  -2 -11   2      104.84      104.47     25.76 o 
  -1 -11   2        1.69        2.07      2.68 o 
   0 -11   2       80.17       71.54      9.60 o 
   1 -11   2       67.10       58.65      4.90 o 
   2 -11   2        4.14        4.00      1.30 o 
   3 -11   2       21.05       24.31      3.76 o 
  -3 -10   2        2.22        3.39      2.37 o 
  -2 -10   2        4.49        4.40     16.40 o 
  -1 -10   2      448.10      460.30     39.20 o 
   0 -10   2      326.03      321.62     22.15 o 
   1 -10   2       61.75       58.78      4.05 o 
   2 -10   2       41.23       35.51      4.93 o 
   3 -10   2        0.01        0.21      1.13 o 
  -4  -9   2       10.33       12.50      5.55 o 
  -3  -9   2      127.84      131.92     44.94 o 
  -2  -9   2        2.91        0.88      8.74 o 
  -1  -9   2      155.67      161.55     23.91 o 
   0  -9   2      122.51      102.14      4.82 o 
   1  -9   2      480.42      463.40     25.55 o 
   2  -9   2      390.99      349.76     23.93 o 
   3  -9   2        3.51        4.67      2.01 o 
  -4  -8   2        1.40        1.86      4.54 o 
  -3  -8   2       27.32       23.09      5.59 o 
  -2  -8   2       13.45       15.26      6.65 o 
  -1  -8   2        7.94        7.01     18.57 o 
   0  -8   2      294.76      273.53     12.19 o 
   1  -8   2      229.70      202.86     10.64 o 
   2  -8   2       24.97       25.44      3.15 o 
   3  -8   2       13.17       10.27      2.34 o 
   4  -8   2        0.63        0.64      1.11 o 
  -4  -7   2        0.12        0.88      4.48 o 
  -3  -7   2       51.74       57.65     13.01 o 
  -2  -7   2       69.25       69.02     14.62 o 
  -1  -7   2        1.16        1.40      0.51 o 
   0  -7   2      159.27      148.23      5.32 o 
   1  -7   2      136.51      108.79      4.77 o 
   2  -7   2       16.61       12.99      3.06 o 
   3  -7   2       57.13       50.92      5.25 o 
   4  -7   2        1.13        2.31      1.09 o 
  -4  -6   2        4.67        4.87      6.19 o 
  -3  -6   2       17.54       17.84      4.17 o 
  -2  -6   2        1.70        2.37      0.64 o 
  -1  -6   2      439.65      385.95     14.82 o 
   0  -6   2       15.61       18.57      1.30 o 
   1  -6   2      225.85      215.40      7.06 o 
   2  -6   2       77.66       67.59      5.21 o 
   3  -6   2      119.98      112.13      8.39 o 
   4  -6   2       47.12       38.34     13.41 o 
  -5  -5   2        0.34        0.31      7.78 o 
  -4  -5   2        0.91        1.07      6.45 o 
  -3  -5   2       72.49       74.63     15.97 o 
  -2  -5   2      605.92      577.16     22.40 o 
  -1  -5   2      908.51      917.84     35.48 o 
   0  -5   2      117.61      102.67     10.72 o 
   1  -5   2      401.03      433.03     17.61 o 
   2  -5   2        0.19        0.38      0.54 o 
   3  -5   2        4.68        5.72      1.79 o 
   4  -5   2       71.25       83.88      9.23 o 
  -5  -4   2       12.57       15.63     14.75 o 
  -4  -4   2      132.92      147.71     21.93 o 
  -3  -4   2        7.81        8.43      3.02 o 
  -2  -4   2      207.05      210.99      7.71 o 
  -1  -4   2        3.10        2.62      0.43 o 
   0  -4   2     1360.13     1424.12     46.31 o 
   1  -4   2      512.49      649.13     19.11 o 
   2  -4   2        8.95       12.24      1.15 o 
   3  -4   2        1.59        1.40      1.20 o 
   4  -4   2       21.92       26.02      4.66 o 
   5  -4   2       40.43       52.50      5.75 o 
  -5  -3   2       33.34       36.27     19.55 o 
  -4  -3   2       13.19       12.37      2.37 o 
  -3  -3   2       81.93       65.23      4.97 o 
  -2  -3   2       18.05       19.43      1.19 o 
  -1  -3   2       97.14       85.44      3.99 o 
   0  -3   2      637.39      643.68     18.38 o 
   1  -3   2      278.24      310.19      8.22 o 
   2  -3   2      524.53      646.26     26.72 o 
   3  -3   2       37.87       40.43      3.44 o 
   4  -3   2       30.91       33.07      4.97 o 
   5  -3   2       29.68       39.97      4.79 o 
  -5  -2   2        0.35        0.24      0.61 o 
  -4  -2   2        5.51        7.41      2.23 o 
  -3  -2   2      256.82      257.89     16.75 o 
  -2  -2   2        0.57        1.59      0.52 o 
  -1  -2   2       30.80       28.50      1.24 o 
   0  -2   2     3386.89     3134.77    125.91 o 
   1  -2   2      923.74      973.51     33.69 o 
   2  -2   2      207.24      239.97      6.91 o 
   3  -2   2       74.32       76.17      3.96 o 
   4  -2   2        0.50        0.86      1.58 o 
   5  -2   2        4.33        4.37      1.78 o 
  -5  -1   2        2.72        2.42      1.13 o 
  -4  -1   2        8.84        7.63      2.36 o 
  -3  -1   2      757.96      821.22     63.94 o 
  -2  -1   2      944.67      972.13     38.10 o 
  -1  -1   2      638.88      683.01     24.60 o 
   0  -1   2     1262.53     1170.81     41.77 o 
   1  -1   2     2499.96     2644.18    101.30 o 
   2  -1   2        9.58       10.45      0.57 o 
   3  -1   2        0.23        1.13      0.71 o 
   4  -1   2       42.86       45.26      7.04 o 
   5  -1   2      129.24      118.02     12.37 o 
  -5   0   2        0.01       -0.06      0.81 o 
  -4   0   2       11.40       14.23      3.19 o 
  -3   0   2      139.65      139.45     10.26 o 
  -2   0   2      523.40      502.73     20.42 o 
  -1   0   2      202.97      193.34      5.11 o 
   0   0   2     1000.92      944.46     34.86 o 
   1   0   2     2024.71     2153.97     74.09 o 
   2   0   2       39.55       49.13      1.50 o 
   3   0   2      169.73      141.09      8.26 o 
   4   0   2      188.57      183.40     17.32 o 
   5   0   2        2.58        1.70      1.06 o 
  -5   1   2       75.41       88.91     18.12 o 
  -4   1   2        5.88        7.84      2.78 o 
  -3   1   2       10.55       15.13      2.80 o 
  -2   1   2     1444.58     1502.40     54.54 o 
  -1   1   2     1996.01     2147.12     75.67 o 
   0   1   2      812.66      817.81     22.21 o 
   1   1   2       16.41       15.73      0.61 o 
   2   1   2       29.84       35.92      1.20 o 
   3   1   2       71.49       72.63      3.82 o 
   4   1   2      246.13      244.69     18.15 o 
   5   1   2       91.03       65.46     14.89 o 
  -5   2   2        0.45        0.50      1.29 o 
  -4   2   2       11.02       12.66      3.42 o 
  -3   2   2       10.37       10.05      2.70 o 
  -2   2   2       59.99       53.78      1.95 o 
  -1   2   2      182.80      188.02      5.18 o 
   0   2   2     1214.36     1375.65     41.33 o 
   1   2   2    11237.12    10284.69    481.37 o 
   2   2   2      124.11      122.41      5.03 o 
   3   2   2        1.18        0.35      0.40 o 
   4   2   2       38.89       37.54      7.84 o 
   5   2   2      161.61      144.01     22.48 o 
  -5   3   2        9.55       10.70      2.59 o 
  -4   3   2       71.04       80.73     11.61 o 
  -3   3   2      426.23      459.96     35.81 o 
  -2   3   2      444.80      475.50     15.92 o 
  -1   3   2      509.17      551.00     20.12 o 
   0   3   2      348.29      391.91     11.18 o 
   1   3   2     3929.15     4384.05    174.86 o 
   2   3   2      277.23      275.04      7.79 o 
   3   3   2        0.71        1.26      1.24 o 
   4   3   2       15.18       15.40      6.02 o 
   5   3   2       38.19       31.17     12.66 o 
  -5   4   2        4.19        4.09      1.82 o 
  -4   4   2      201.02      223.57     18.06 o 
  -3   4   2      184.81      183.63     14.41 o 
  -2   4   2     1117.43     1217.20     45.82 o 
  -1   4   2      904.86     1066.98     35.69 o 
   0   4   2      144.59      156.42      4.56 o 
   1   4   2       35.62       39.24      1.12 o 
   2   4   2     1043.98     1128.58     39.78 o 
   3   4   2       71.60      102.46     28.82 o 
   4   4   2       21.67      111.07     20.10 o 
   5   4   2        1.22        1.17     11.10 o 
  -4   5   2       33.13       33.35      4.73 o 
  -3   5   2        1.98        2.18      1.14 o 
  -2   5   2      633.90      688.44     24.41 o 
  -1   5   2     1625.72     1930.97     76.90 o 
   0   5   2       51.14       43.40      1.52 o 
   1   5   2      376.21      465.84     51.40 o 
   2   5   2      737.87      858.05    177.36 o 
   3   5   2       61.60      391.75     48.88 o 
   4   5   2       30.51       36.43      8.71 o 
   5   5   2        0.61        0.93      5.31 o 
  -4   6   2        0.00       -0.02      0.90 o 
  -3   6   2     1386.49     1326.15    114.91 o 
  -2   6   2      668.83      670.27     28.34 o 
  -1   6   2      386.43      366.96     12.10 o 
   0   6   2       60.01       46.95      1.80 o 
   1   6   2       82.05       82.66      3.49 o 
   2   6   2      931.55     1061.64     87.85 o 
   3   6   2        5.59       13.97      9.86 o 
   4   6   2       28.57       33.41      9.81 o 
   5   6   2       37.68       32.80     11.26 o 
  -4   7   2       46.39       43.87     12.52 o 
  -3   7   2        2.73        2.82      1.07 o 
  -2   7   2       20.37       19.43      1.50 o 
  -1   7   2      704.23      753.40     27.18 o 
   0   7   2      636.20      690.75     25.79 o 
   1   7   2       95.87      104.73      3.85 o 
   2   7   2      133.05      125.31     16.87 o 
   3   7   2      163.21     1301.06    157.58 o 
   4   7   2        5.80        7.67      3.98 o 
   5   7   2        9.12       10.33      7.83 o 
  -4   8   2       80.38       99.67     11.28 o 
  -3   8   2       54.75       53.46      3.55 o 
  -2   8   2      609.88      599.62     29.04 o 
  -1   8   2      132.99      132.97      5.27 o 
   0   8   2       10.50       15.32      1.73 o 
   1   8   2        3.38        4.75      0.88 o 
   2   8   2       17.65        4.83      7.28 o 
   3   8   2       83.19       97.88     19.40 o 
   4   8   2       45.24       52.16     30.35 o 
  -4   9   2      134.52      144.40     14.35 o 
  -3   9   2      142.49      127.69     10.36 o 
  -2   9   2       32.99       33.25      2.37 o 
  -1   9   2        0.36        0.99      1.02 o 
   0   9   2       36.01       42.44      3.11 o 
   1   9   2      134.11      143.72      6.73 o 
   2   9   2       15.87       20.27     16.64 o 
   3   9   2        0.13        6.17     17.68 o 
   4   9   2        4.08        4.82     19.97 o 
  -3  10   2      287.87      233.77     46.30 o 
  -2  10   2       93.50       84.23      5.54 o 
  -1  10   2        0.76        1.60      1.19 o 
   0  10   2       21.64       23.77      2.66 o 
   1  10   2       87.44       89.63      5.33 o 
   2  10   2       48.70       53.15     16.34 o 
   3  10   2       17.04       24.68     12.90 o 
   4  10   2       10.18       11.40     27.42 o 
  -3  11   2      106.82       85.65     27.57 o 
  -2  11   2       73.18       71.70      9.34 o 
  -1  11   2      111.39      109.92      6.91 o 
   0  11   2       61.93       63.58      5.20 o 
   1  11   2        0.17        0.40      1.22 o 
   2  11   2        2.17        0.99      1.13 o 
   3  11   2       39.06       50.40      7.06 o 
   4  11   2        0.81        1.60      9.84 o 
  -2  12   2       95.76       75.30     28.82 o 
  -1  12   2       29.79       25.28      2.32 o 
   0  12   2       41.25       46.26      3.49 o 
   1  12   2       50.10       45.85      4.29 o 
   2  12   2        6.64        6.52      5.52 o 
   3  12   2       11.58       16.83     12.83 o 
  -2  13   2       23.31       29.14      5.88 o 
  -1  13   2       25.48       20.20      3.79 o 
   0  13   2        0.21        0.17      0.73 o 
   1  13   2       11.85       14.12      2.53 o 
   2  13   2        1.37        1.14      1.88 o 
   3  13   2        0.33        1.62      1.64 o 
  -1  14   2       16.72       18.96      2.16 o 
   0  14   2       85.62       69.92      9.65 o 
   1  14   2       44.91       47.01      3.99 o 
   2  14   2        2.17        4.59      1.95 o 
  -1 -13   3        6.00        7.32      2.52 o 
   0 -13   3       10.89       13.45      3.30 o 
   1 -13   3      107.56       86.75     19.86 o 
  -2 -12   3        1.55        1.00      1.52 o 
  -1 -12   3       11.21       12.33      3.57 o 
   0 -12   3       26.74       27.65      4.53 o 
   1 -12   3      198.07      180.69     11.85 o 
   2 -12   3      147.02      162.10     15.60 o 
  -3 -11   3        0.34        0.13      1.77 o 
  -2 -11   3       46.41       40.57      7.06 o 
  -1 -11   3      191.36      200.20     20.15 o 
   0 -11   3        0.01        0.07      1.58 o 
   1 -11   3       11.31       14.45      2.17 o 
   2 -11   3      200.42      192.88     29.65 o 
  -3 -10   3        1.15        0.90      3.60 o 
  -2 -10   3       28.83       25.38      2.80 o 
  -1 -10   3        5.38        4.71      3.26 o 
   0 -10   3        8.58        6.59      1.58 o 
   1 -10   3        7.00        6.82      1.28 o 
   2 -10   3      156.24      144.87     10.40 o 
   3 -10   3      129.78      146.27     10.28 o 
  -4  -9   3        0.03        0.12      4.90 o 
  -3  -9   3       15.32       13.34      3.37 o 
  -2  -9   3       82.99       82.57      6.34 o 
  -1  -9   3       18.56       19.93      4.39 o 
   0  -9   3        6.67        5.93      1.15 o 
   1  -9   3      159.56      165.22      9.16 o 
   2  -9   3        5.70        4.23      1.72 o 
   3  -9   3      112.21      144.68     10.41 o 
  -4  -8   3       30.55       37.63     10.81 o 
  -3  -8   3       77.59       82.00     87.63 o 
  -2  -8   3        1.45        2.33      1.48 o 
  -1  -8   3      152.61      143.05     27.58 o 
   0  -8   3       20.79       17.82      1.73 o 
   1  -8   3      428.25      101.42    193.70 o 
   2  -8   3      184.61      197.66     13.72 o 
   3  -8   3       56.68       55.27      5.06 o 
   4  -8   3       45.74       43.80     14.77 o 
  -4  -7   3       17.97       22.60      7.88 o 
  -3  -7   3       11.49       12.56      9.57 o 
  -2  -7   3        4.34        2.82     19.93 o 
  -1  -7   3       87.20       76.28      3.57 o 
   0  -7   3        1.70        1.65      0.62 o 
   1  -7   3      513.19      507.70     27.17 o 
   2  -7   3     1070.56     1146.45     85.05 o 
   3  -7   3       31.30       39.14      4.60 o 
   4  -7   3       89.58       85.63     27.56 o 
  -4  -6   3       22.90       25.89     15.34 o 
  -3  -6   3       98.22      103.61     11.43 o 
  -2  -6   3      399.90      403.30     21.50 o 
  -1  -6   3        5.17        4.59      0.60 o 
   0  -6   3      456.63      453.41     14.29 o 
   1  -6   3       86.13       83.78      3.23 o 
   2  -6   3     1017.19     1061.14     77.38 o 
   3  -6   3      820.23      816.33     59.01 o 
   4  -6   3        4.81        3.77      1.31 o 
  -5  -5   3        3.06        3.01      9.73 o 
  -4  -5   3        1.25        1.28      4.87 o 
  -3  -5   3       32.77       25.04      5.25 o 
  -2  -5   3        3.30        3.81      0.78 o 
  -1  -5   3       18.23       21.45      1.16 o 
   0  -5   3       41.93       44.01      4.69 o 
   1  -5   3       95.70      116.09      4.26 o 
   2  -5   3      360.63      349.76     22.54 o 
   3  -5   3      524.83      523.34     36.17 o 
   4  -5   3        2.16        2.49      1.31 o 
  -5  -4   3        1.19        1.12      9.32 o 
  -4  -4   3       37.94       30.68      9.39 o 
  -3  -4   3        0.04        0.30      2.22 o 
  -2  -4   3       23.97       19.85      2.76 o 
  -1  -4   3       15.68       16.06      1.15 o 
   0  -4   3      566.02      582.52     20.21 o 
   1  -4   3      106.00      120.30      3.22 o 
   2  -4   3      159.82      154.17      7.14 o 
   3  -4   3      363.18      364.90     26.06 o 
   4  -4   3      148.99      175.11     17.64 o 
   5  -4   3        1.74        0.92      1.27 o 
  -5  -3   3        4.67        4.39     12.06 o 
  -4  -3   3        4.77        3.03      2.61 o 
  -3  -3   3        6.90        4.36      1.99 o 
  -2  -3   3        7.63        7.44      0.87 o 
  -1  -3   3      517.49      435.21     17.41 o 
   0  -3   3      175.91      154.80      7.42 o 
   1  -3   3      458.62      486.65     14.21 o 
   2  -3   3      471.61      584.85     24.10 o 
   3  -3   3       51.22       52.02      4.17 o 
   4  -3   3      121.19      136.33     13.93 o 
   5  -3   3        9.23        9.53      2.16 o 
  -5  -2   3       25.93       20.40      6.71 o 
  -4  -2   3       56.14       58.96      6.20 o 
  -3  -2   3      130.88      132.50     10.23 o 
  -2  -2   3        0.03        0.19      0.41 o 
  -1  -2   3       79.48       74.13      2.74 o 
   0  -2   3     6293.79     6174.52    273.95 o 
   1  -2   3      429.53      467.53     13.45 o 
   2  -2   3      106.70       95.03      2.94 o 
   3  -2   3       20.14       21.64      2.06 o 
   4  -2   3        4.45        7.97      2.47 o 
   5  -2   3        0.01        0.02      0.75 o 
  -5  -1   3        3.33        2.76      1.19 o 
  -4  -1   3       49.71       57.94      6.36 o 
  -3  -1   3      155.60      166.07     12.05 o 
  -2  -1   3      110.81      120.46      5.25 o 
  -1  -1   3       90.76       84.46      2.81 o 
   0  -1   3     1211.40     1024.79     49.26 o 
   1  -1   3     3044.36     3403.72    129.17 o 
   2  -1   3      227.68      203.78      6.02 o 
   3  -1   3      137.90      118.36      6.03 o 
   4  -1   3        6.14        4.85      1.98 o 
   5  -1   3       24.67       17.40      2.82 o 
  -5   0   3        1.13        0.81      1.10 o 
  -4   0   3       12.18       14.69      3.40 o 
  -3   0   3       26.73       25.38      3.55 o 
  -2   0   3       51.41       52.45      2.24 o 
  -1   0   3       13.28       10.39      0.50 o 
   0   0   3     4234.51     4009.28    166.49 o 
   1   0   3     2348.11     2548.27     91.17 o 
   2   0   3      450.31      496.58     15.23 o 
   3   0   3      705.59      664.99     31.88 o 
   4   0   3       64.87       62.54     10.71 o 
  -5   1   3        0.31        0.20      1.08 o 
  -4   1   3        0.35        0.43      1.80 o 
  -3   1   3        0.80        1.24      1.66 o 
  -2   1   3      948.25     1063.57     36.18 o 
  -1   1   3     1053.04     1145.35     36.15 o 
   0   1   3      775.85      741.47     20.37 o 
   1   1   3      157.10      135.61      3.55 o 
   2   1   3      257.19      271.22      7.95 o 
   3   1   3       50.14       41.36      2.26 o 
   4   1   3       51.85       46.32      4.33 o 
  -5   2   3        3.90       24.99     14.51 o 
  -4   2   3       50.75       54.40      6.76 o 
  -3   2   3       91.63       97.66      8.57 o 
  -2   2   3       32.55       35.74      1.15 o 
  -1   2   3      679.61      706.02     20.67 o 
   0   2   3     1664.96     1847.93     59.07 o 
   1   2   3     7164.84     8212.19    370.28 o 
   2   2   3        3.43        3.27      0.38 o 
   3   2   3       11.37        9.40      0.79 o 
   4   2   3       60.33       58.80     15.83 o 
   5   2   3        6.40        1.48      5.12 o 
  -5   3   3       17.59       20.44      2.64 o 
  -4   3   3       55.80       58.57      7.03 o 
  -3   3   3       91.58       96.38      8.46 o 
  -2   3   3      712.70      819.94     29.02 o 
  -1   3   3       38.15       35.98      1.16 o 
   0   3   3     1381.28     1520.84     52.93 o 
   1   3   3      783.01      845.80     29.07 o 
   2   3   3      664.98      685.54     24.17 o 
   3   3   3        3.57        5.41      1.70 o 
   4   3   3        0.82        0.50      2.84 o 
   5   3   3        3.39        1.49      5.11 o 
  -5   4   3       21.76       29.20      5.27 o 
  -4   4   3      242.73      253.73     20.42 o 
  -3   4   3        9.80       11.99      4.04 o 
  -2   4   3      401.22      447.30     16.24 o 
  -1   4   3      572.33      632.36     19.91 o 
   0   4   3      599.15      664.97     20.56 o 
   1   4   3     1447.56     1642.08     63.21 o 
   2   4   3     1021.71     1164.20     51.86 o 
   3   4   3       54.37       92.37     37.29 o 
   4   4   3        0.02       50.55     18.71 o 
   5   4   3        2.15        0.93      5.42 o 
  -4   5   3       56.10       56.60      5.51 o 
  -3   5   3      150.66      158.26     12.77 o 
  -2   5   3       36.17       36.30      1.55 o 
  -1   5   3      267.24      345.43     10.41 o 
   0   5   3      132.85      127.57      3.57 o 
   1   5   3     2199.03     2644.96    111.46 o 
   2   5   3     2005.26     2546.01    149.36 o 
   3   5   3      108.67      112.57     11.64 o 
   4   5   3        5.89       58.27     29.67 o 
   5   5   3        4.06        1.62      4.69 o 
  -4   6   3       11.25       12.27      2.81 o 
  -3   6   3      444.36      406.43     43.57 o 
  -2   6   3      163.96      158.67      6.36 o 
  -1   6   3      355.70      384.43     12.73 o 
   0   6   3      114.98      101.56      3.25 o 
   1   6   3      214.02      251.15      8.53 o 
   2   6   3      500.95      585.87    138.72 o 
   3   6   3        3.99       88.02     12.07 o 
   4   6   3        8.90       18.92     26.90 o 
   5   6   3        2.16        0.90      4.53 o 
  -4   7   3        0.41        0.85      1.35 o 
  -3   7   3        4.34        4.29      1.16 o 
  -2   7   3        0.86        1.52      0.72 o 
  -1   7   3      485.97      514.75     17.75 o 
   0   7   3      763.34      823.84     32.06 o 
   1   7   3       98.53       94.26      3.51 o 
   2   7   3      104.11       91.11      6.42 o 
   3   7   3      874.52     1064.07    170.76 o 
   4   7   3        0.01      212.31     44.06 o 
   5   7   3        7.47        3.19      5.50 o 
  -4   8   3        1.86        1.94      1.56 o 
  -3   8   3       28.34       28.50      2.36 o 
  -2   8   3      197.03      202.40      9.70 o 
  -1   8   3      317.38      286.92     11.27 o 
   0   8   3      706.67      755.71     36.43 o 
   1   8   3      114.94      112.27      4.74 o 
   2   8   3       54.94       41.88      5.21 o 
   3   8   3        0.03      195.57     32.26 o 
   4   8   3        4.85       13.98     20.52 o 
  -4   9   3       37.05       37.68      4.06 o 
  -3   9   3        0.20        0.49      0.72 o 
  -2   9   3       83.30       74.59      3.82 o 
  -1   9   3      309.00      317.24     17.25 o 
   0   9   3      510.72      529.16     29.51 o 
   1   9   3      551.56      575.12     27.42 o 
   2   9   3       23.42       34.28     11.43 o 
   3   9   3       34.66       39.01      6.36 o 
   4   9   3       24.57       22.46     32.48 o 
  -3  10   3       38.64       26.24      2.17 o 
  -2  10   3       26.14       28.15      3.54 o 
  -1  10   3        7.71        6.52      2.09 o 
   0  10   3       60.68       65.89      4.53 o 
   1  10   3      331.93      334.05     15.85 o 
   2  10   3       92.39       96.37     20.64 o 
   3  10   3        9.55       12.40      5.54 o 
   4  10   3        0.05        0.42    106.44 o 
  -3  11   3       25.33       16.58      6.87 o 
  -2  11   3      165.69      152.40     12.82 o 
  -1  11   3       46.93       45.38      3.86 o 
   0  11   3      151.36      160.31      9.38 o 
   1  11   3        1.24        1.13      1.26 o 
   2  11   3       16.83       21.67     15.12 o 
   3  11   3        9.58       12.34     20.96 o 
   4  11   3        2.98        1.65      1.90 o 
  -2  12   3      202.08      171.57     22.41 o 
  -1  12   3       28.48       29.26      2.62 o 
   0  12   3        4.30        4.39      1.50 o 
   1  12   3       17.46       18.47      1.94 o 
   2  12   3       33.86       34.23      3.64 o 
   3  12   3        6.21        7.35      5.53 o 
  -2  13   3       39.58       41.74      5.95 o 
  -1  13   3      213.30      211.20     16.43 o 
   0  13   3       93.03      101.90      6.74 o 
   1  13   3        3.22        4.89      1.83 o 
   2  13   3        2.71        3.66      2.48 o 
   3  13   3        0.35       -0.11      1.27 o 
  -1  14   3       45.74       38.88      9.04 o 
   0  14   3       19.59       20.60      1.89 o 
   1  14   3       56.30       65.81      5.10 o 
   2  14   3        6.39        8.52      2.54 o 
  -1 -13   4       57.50       61.33      6.70 o 
   0 -13   4       55.67       59.51      8.26 o 
  -2 -12   4        3.61        1.24      1.31 o 
  -1 -12   4       25.15       26.38      4.49 o 
   0 -12   4       85.85       90.39      9.83 o 
   1 -12   4       13.13       13.39      2.96 o 
  -3 -11   4       86.23      142.29     58.41 o 
  -2 -11   4       16.81       14.89      7.75 o 
  -1 -11   4        1.58        1.93      2.71 o 
   0 -11   4       23.24       25.15      4.35 o 
   1 -11   4        9.85        8.41      1.23 o 
   2 -11   4       13.21       12.64      1.94 o 
  -3 -10   4      121.27       82.56     17.31 o 
  -2 -10   4      218.75      216.42     47.11 o 
  -1 -10   4      240.40      235.81     23.05 o 
   0 -10   4        3.90        4.96      1.39 o 
   1 -10   4       10.95       10.12      1.47 o 
   2 -10   4        8.20        6.62      3.24 o 
   3 -10   4       81.79       87.08      6.31 o 
  -3  -9   4       59.95       50.92     35.02 o 
  -2  -9   4      338.41      295.44     29.97 o 
  -1  -9   4      254.74      240.87    130.69 o 
   0  -9   4       20.05       18.59      2.17 o 
   1  -9   4        0.01       -0.02      1.09 o 
   2  -9   4        3.17        1.37      1.57 o 
   3  -9   4       82.48       99.61      7.86 o 
  -4  -8   4        0.88        0.78      3.90 o 
  -3  -8   4        0.24        0.32      5.30 o 
  -2  -8   4      134.63      138.48     17.41 o 
  -1  -8   4      264.39      224.20     15.06 o 
   0  -8   4     1078.77     1033.89     60.89 o 
   1  -8   4       80.20       79.79      4.86 o 
   2  -8   4       24.58       25.04      3.24 o 
   3  -8   4       29.28       26.85      3.41 o 
   4  -8   4      110.58      108.51     42.80 o 
  -4  -7   4       14.14       13.72     10.71 o 
  -3  -7   4        1.64        2.32      6.48 o 
  -2  -7   4       56.51       50.44      3.45 o 
  -1  -7   4      243.77      216.63     16.82 o 
   0  -7   4      278.67      255.88     10.00 o 
   1  -7   4       39.09       45.24      3.04 o 
   2  -7   4       42.87       38.42      3.94 o 
   3  -7   4       25.04       17.41      3.52 o 
   4  -7   4        0.86        1.48      1.12 o 
  -4  -6   4       15.18       19.52     16.24 o 
  -3  -6   4       86.87       92.12     31.16 o 
  -2  -6   4       35.53       39.23      2.62 o 
  -1  -6   4        5.47        4.73      0.58 o 
   0  -6   4      105.12       93.59      3.25 o 
   1  -6   4      402.29      403.33     18.10 o 
   2  -6   4       79.22       92.57      6.99 o 
   3  -6   4       97.10      104.55      8.36 o 
   4  -6   4       35.68       24.82      7.16 o 
  -4  -5   4        6.87        7.62     13.95 o 
  -3  -5   4       96.28      103.66     24.69 o 
  -2  -5   4      466.44      463.20     25.48 o 
  -1  -5   4       82.17       79.91      3.80 o 
   0  -5   4       64.81       60.21      3.44 o 
   1  -5   4      214.08      224.64      7.31 o 
   2  -5   4      114.74      124.75      8.43 o 
   3  -5   4      121.45      133.61     10.68 o 
   4  -5   4        3.88        2.13      1.24 o 
  -5  -4   4        8.83        6.47     20.39 o 
  -4  -4   4       87.30       76.61     19.26 o 
  -3  -4   4      150.19      153.15     25.97 o 
  -2  -4   4      781.73      768.83     33.30 o 
  -1  -4   4        1.93        1.39      0.51 o 
   0  -4   4        8.65        7.07      4.88 o 
   1  -4   4       34.92       37.17      1.28 o 
   2  -4   4        6.45        8.00      1.75 o 
   3  -4   4      285.36      304.18     20.73 o 
   4  -4   4      167.33      160.60     39.65 o 
  -5  -3   4        0.02        0.48      8.58 o 
  -4  -3   4       70.91       70.83      6.95 o 
  -3  -3   4       13.45       14.29      2.63 o 
  -2  -3   4      856.94      944.65     41.70 o 
  -1  -3   4     5543.27     5729.84    291.10 o 
   0  -3   4       10.73        8.88      0.66 o 
   1  -3   4      424.20      438.46     14.88 o 
   2  -3   4       19.40       16.25      1.47 o 
   3  -3   4      255.12      265.73     17.54 o 
   4  -3   4      200.19      175.20     57.28 o 
   5  -3   4        5.27        6.81      1.77 o 
  -5  -2   4        3.14        2.88      1.02 o 
  -4  -2   4       14.94       16.71      3.11 o 
  -3  -2   4       33.43       35.51      5.56 o 
  -2  -2   4        5.00        4.82      0.76 o 
  -1  -2   4     1886.71     1870.27     82.89 o 
   0  -2   4       69.99       67.85      2.00 o 
   1  -2   4      270.07      249.32      7.62 o 
   2  -2   4     1414.97     1424.12     95.89 o 
   3  -2   4        0.14        0.91      1.17 o 
   4  -2   4       93.87      108.41     10.93 o 
   5  -2   4       23.56       22.92      4.05 o 
  -5  -1   4       10.52        8.91      1.74 o 
  -4  -1   4       23.24       26.95      4.27 o 
  -3  -1   4       19.40       17.05      2.85 o 
  -2  -1   4        0.25        0.52      0.51 o 
  -1  -1   4      433.72      437.40     12.65 o 
   0  -1   4     5446.94     5402.96    229.51 o 
   1  -1   4       29.50       29.06      0.83 o 
   2  -1   4      323.66      323.66      9.74 o 
   3  -1   4        1.68        1.65      0.98 o 
   4  -1   4        8.44       12.11      2.60 o 
   5  -1   4        9.75        6.34      1.66 o 
  -5   0   4        0.33        0.21      0.93 o 
  -4   0   4       79.71       90.03      9.21 o 
  -3   0   4      216.04      218.40     16.10 o 
  -2   0   4      306.55      316.66     12.33 o 
  -1   0   4       87.20       85.25      2.29 o 
   0   0   4      815.75      807.36     27.15 o 
   1   0   4      417.02      400.08     10.75 o 
   2   0   4      216.06      226.72      6.54 o 
   3   0   4      742.13      753.41     57.41 o 
   4   0   4       47.17       46.78      6.24 o 
  -5   1   4        0.02       -0.01      0.94 o 
  -4   1   4      155.97      180.94     16.30 o 
  -3   1   4      102.24       99.82      9.71 o 
  -2   1   4      901.04     1013.77     47.62 o 
  -1   1   4      231.84      232.21      6.13 o 
   0   1   4      567.39      563.45     15.05 o 
   1   1   4      209.87      201.59      5.03 o 
   2   1   4      709.54      767.81     29.47 o 
   3   1   4      217.20      193.06      8.50 o 
  -5   2   4        0.18        0.11      1.67 o 
  -4   2   4        7.49        6.66      4.43 o 
  -3   2   4      423.22      442.87     32.26 o 
  -2   2   4        7.09       11.19      0.61 o 
  -1   2   4        1.74        3.21      0.38 o 
   0   2   4       51.01       51.02      1.41 o 
   1   2   4       70.95       73.51      2.62 o 
   2   2   4       87.36       88.63      2.55 o 
   3   2   4      164.14      147.04      7.41 o 
   4   2   4      226.09      176.17     20.26 o 
  -5   3   4       36.50       36.03      3.56 o 
  -4   3   4      173.95      187.66     16.44 o 
  -3   3   4      251.06      265.71     19.19 o 
  -2   3   4      170.48      160.46      5.00 o 
  -1   3   4      188.43      183.48      4.85 o 
   0   3   4       78.63       74.21      1.93 o 
   1   3   4     2868.01     3304.87    144.85 o 
   2   3   4       43.98       39.37      1.47 o 
   3   3   4       64.91       63.09      4.32 o 
   4   3   4      105.49       97.53     11.89 o 
  -4   4   4       28.80       38.31      7.09 o 
  -3   4   4       69.85       76.18      7.13 o 
  -2   4   4      728.04      780.89     26.07 o 
  -1   4   4       89.84      136.55      4.65 o 
   0   4   4      115.56      106.30      2.83 o 
   1   4   4      111.20       99.87      3.45 o 
   2   4   4      105.04      114.55      5.36 o 
   3   4   4        3.97        3.97      1.50 o 
   4   4   4       15.32       19.69      4.71 o 
   5   4   4       10.66        5.17      5.00 o 
  -4   5   4      125.41      134.97     10.52 o 
  -3   5   4      506.25      526.45     39.64 o 
  -2   5   4      124.05      121.57      4.16 o 
  -1   5   4       12.78       12.15      0.80 o 
   0   5   4      102.08      118.97      3.28 o 
   1   5   4      145.42      172.35      5.41 o 
   2   5   4     4947.29     5943.25    352.17 o 
   3   5   4      550.32      532.64     38.06 o 
   4   5   4        0.49        1.11      1.62 o 
   5   5   4       13.15        9.32      9.61 o 
  -4   6   4       71.70       83.76      7.59 o 
  -3   6   4      335.64      323.54     24.13 o 
  -2   6   4      298.12      302.20     13.67 o 
  -1   6   4        2.53        2.03      0.46 o 
   0   6   4      136.28      136.56      3.71 o 
   1   6   4        5.43        4.93      0.59 o 
   2   6   4        1.15        6.61      4.11 o 
   3   6   4      119.06      139.34     10.93 o 
   4   6   4       73.32       75.12      9.07 o 
   5   6   4        1.23       -0.06      2.61 o 
  -4   7   4       23.79       27.69      3.06 o 
  -3   7   4       45.59       35.23      6.00 o 
  -2   7   4       93.92       88.16      4.51 o 
  -1   7   4      199.48      209.73      6.52 o 
   0   7   4       13.06       13.63      0.79 o 
   1   7   4       21.11       21.55      1.20 o 
   2   7   4      113.86      115.26      6.07 o 
   3   7   4      839.51      906.99     69.91 o 
   4   7   4      161.96      169.18     50.82 o 
   5   7   4        4.85        1.28      3.91 o 
  -4   8   4        0.00        0.16      0.77 o 
  -3   8   4       11.83       10.41      1.45 o 
  -2   8   4     1300.18     1318.57     69.67 o 
  -1   8   4      167.17      161.23      8.83 o 
   0   8   4       26.17       27.23      2.37 o 
   1   8   4       42.70       44.02      2.42 o 
   2   8   4       44.35       63.67     20.69 o 
   3   8   4      164.51      175.83     15.45 o 
   4   8   4       25.40       39.94     24.57 o 
  -3   9   4        6.03        6.53      1.14 o 
  -2   9   4       27.83       33.95      2.78 o 
  -1   9   4       46.71       44.84      3.63 o 
   0   9   4       18.41       17.45      2.26 o 
   1   9   4       40.30       36.14      2.85 o 
   2   9   4       25.85       34.31     11.80 o 
   3   9   4       16.63       27.01      8.92 o 
   4   9   4       43.07       39.92      7.61 o 
  -3  10   4       30.36       23.94      1.85 o 
  -2  10   4        6.54        3.96      1.20 o 
  -1  10   4      929.66     1018.65     62.28 o 
   0  10   4      135.86      138.00      8.16 o 
   1  10   4      499.23      467.68     23.24 o 
   2  10   4       48.11       54.25      6.18 o 
   3  10   4        3.94        8.78      7.84 o 
   4  10   4       37.79       40.01    102.46 o 
  -3  11   4       91.89       62.75     11.57 o 
  -2  11   4       49.32       48.94      3.44 o 
  -1  11   4        0.56        0.53      1.26 o 
   0  11   4        2.26        4.03      1.71 o 
   1  11   4      251.41      251.73     14.13 o 
   2  11   4       42.83       58.96     12.40 o 
   3  11   4       25.49       38.52      6.21 o 
   4  11   4        1.06        0.83     19.66 o 
  -2  12   4       60.99       62.38      4.45 o 
  -1  12   4       10.31       10.65      1.88 o 
   0  12   4      165.07      179.90     10.50 o 
   1  12   4       48.67       52.27      3.66 o 
   2  12   4      295.61      261.92     82.66 o 
   3  12   4       38.92       47.52      9.29 o 
  -2  13   4       12.42       12.12      1.78 o 
  -1  13   4        1.95        2.45      1.25 o 
   0  13   4        0.42        0.81      1.11 o 
   1  13   4        7.60        6.14      1.23 o 
   2  13   4       21.49       26.34      4.75 o 
   3  13   4        0.19        0.72      1.62 o 
  -1  14   4        0.03        0.06      0.65 o 
   0  14   4       28.73       30.38      2.40 o 
   1  14   4       13.47       13.20      2.17 o 
   2  14   4        0.12        0.21      2.41 o 
  -1 -12   5       28.65       26.76      4.31 o 
   0 -12   5       84.25       88.21      9.28 o 
   1 -12   5      126.64       92.14     26.26 o 
  -2 -11   5       19.75       18.63      3.01 o 
  -1 -11   5      103.13      104.93     11.50 o 
   0 -11   5      154.85      164.77     16.63 o 
   1 -11   5      195.82      180.12      9.55 o 
   2 -11   5       86.20       77.42      5.54 o 
  -3 -10   5       28.94       49.34     42.33 o 
  -2 -10   5        7.64        6.74      2.60 o 
  -1 -10   5      479.09      419.21     66.98 o 
   0 -10   5        3.04        2.73      1.43 o 
   1 -10   5      122.94      118.10      6.68 o 
   2 -10   5      220.71      236.86     16.32 o 
   3 -10   5       28.92       29.76      2.91 o 
  -3  -9   5        0.74        0.30      1.29 o 
  -2  -9   5       15.49       12.80      3.42 o 
  -1  -9   5       53.12       44.95      5.90 o 
   0  -9   5      152.66      146.57     10.07 o 
   1  -9   5       47.49       46.57      3.22 o 
   2  -9   5        3.76        8.30      2.37 o 
   3  -9   5       62.45       73.38      6.02 o 
  -4  -8   5        0.52        1.03      3.09 o 
  -3  -8   5        0.01       -0.05     12.84 o 
  -2  -8   5       32.75       34.41      5.14 o 
  -1  -8   5      357.85      296.95     41.65 o 
   0  -8   5      751.92      673.17     47.37 o 
   1  -8   5        3.43        4.40      1.22 o 
   2  -8   5       12.84       14.72      2.78 o 
   3  -8   5        0.78        1.09      2.26 o 
  -4  -7   5        4.96        5.16      4.54 o 
  -3  -7   5        0.06        0.16      2.58 o 
  -2  -7   5       37.01       32.26      2.38 o 
  -1  -7   5      408.73      373.96     50.95 o 
   0  -7   5      617.47      547.85     27.36 o 
   1  -7   5       51.63       51.67      3.48 o 
   2  -7   5        3.16        3.56      1.84 o 
   3  -7   5       73.64       64.45      5.84 o 
   4  -7   5        1.29        0.31      0.96 o 
  -4  -6   5       30.43       28.78      8.93 o 
  -3  -6   5        0.22        0.11      1.55 o 
  -2  -6   5       93.72       84.33      8.55 o 
  -1  -6   5      177.54      166.09     11.24 o 
   0  -6   5     1057.91     1003.75     41.68 o 
   1  -6   5      531.87      516.60     34.57 o 
   2  -6   5       70.71       65.34      5.48 o 
   3  -6   5        5.11        5.28      2.53 o 
   4  -6   5        9.85       11.87      3.04 o 
  -4  -5   5       56.48       47.90      7.85 o 
  -3  -5   5       20.81       16.14      2.64 o 
  -2  -5   5      179.27      160.23     45.63 o 
  -1  -5   5        0.15        1.49      0.49 o 
   0  -5   5      826.50      809.25     27.86 o 
   1  -5   5      913.06      851.45     36.03 o 
   2  -5   5      315.41      321.36     21.38 o 
   3  -5   5       65.06       67.44      5.87 o 
   4  -5   5       13.93       11.56      2.51 o 
  -4  -4   5       22.09       18.71      2.92 o 
  -3  -4   5       35.13       33.17      5.36 o 
  -2  -4   5        4.26        5.28      1.07 o 
  -1  -4   5        3.26        6.12      0.65 o 
   0  -4   5       61.50       60.06      2.10 o 
   1  -4   5     2037.71     2173.37     83.96 o 
   2  -4   5      153.60      162.73     10.72 o 
   3  -4   5       68.79       69.39      5.81 o 
   4  -4   5       26.14       24.56      5.01 o 
  -4  -3   5        1.54        2.39      1.75 o 
  -3  -3   5        3.24        2.77      1.79 o 
  -2  -3   5      189.12      176.04      8.38 o 
  -1  -3   5      670.93      664.95     39.65 o 
   0  -3   5      783.17      841.14     26.17 o 
   1  -3   5        9.32        9.88      0.69 o 
   2  -3   5      472.49      584.41    107.18 o 
   3  -3   5       43.53       66.94     34.47 o 
   4  -3   5        0.07        0.33      0.96 o 
  -5  -2   5        1.95        2.88     10.25 o 
  -4  -2   5        9.44        9.98      2.68 o 
  -3  -2   5        1.59        2.51      1.82 o 
  -2  -2   5      221.68      219.37     13.87 o 
  -1  -2   5      302.43      250.15     14.92 o 
   0  -2   5       46.41       39.28      1.26 o 
   1  -2   5     1321.15     1368.25     53.98 o 
   2  -2   5      570.70      626.59     29.79 o 
   3  -2   5       13.40       17.59      2.25 o 
   4  -2   5        1.17       55.31      7.47 o 
  -5  -1   5        0.86        0.16      0.78 o 
  -4  -1   5       18.16       18.81      3.51 o 
  -3  -1   5       62.49       63.43      8.46 o 
  -2  -1   5        1.60        1.86      0.70 o 
  -1  -1   5     1390.70     1423.96     55.03 o 
   0  -1   5     1839.62     1718.26     60.11 o 
   1  -1   5      263.18      253.33      7.98 o 
   2  -1   5      185.98      179.03      6.18 o 
   3  -1   5        3.68        4.73      1.27 o 
   4  -1   5       91.13       92.31      9.20 o 
  -5   0   5       51.30       57.74      8.03 o 
  -4   0   5        0.06        0.06      1.67 o 
  -3   0   5       11.02       12.68      2.93 o 
  -2   0   5        1.81        1.62      0.63 o 
  -1   0   5      216.57      215.87      6.06 o 
   0   0   5     2450.34     2576.23     95.26 o 
   1   0   5     1408.23     1470.95     65.16 o 
   2   0   5      117.90      111.64      3.21 o 
   3   0   5      118.30      118.07      8.08 o 
   4   0   5       19.95       16.40      2.59 o 
  -5   1   5       14.36       13.22      2.38 o 
  -4   1   5        2.21        2.86      2.45 o 
  -3   1   5      124.25      124.75     10.03 o 
  -2   1   5     2040.34     2300.07     97.04 o 
  -1   1   5      105.74      107.95      2.94 o 
   0   1   5      960.07     1055.71     33.04 o 
   1   1   5      190.89      174.40      4.50 o 
   2   1   5       74.50       68.41      2.08 o 
   3   1   5       12.85       13.42      1.28 o 
  -5   2   5        0.09        0.25      0.95 o 
  -4   2   5       86.44      100.87     10.00 o 
  -3   2   5       46.78       43.14      5.18 o 
  -2   2   5      604.55      567.07     21.34 o 
  -1   2   5      420.16      429.88     12.23 o 
   0   2   5      380.99      422.58     11.12 o 
   1   2   5      270.23      247.53      6.53 o 
   2   2   5      102.89      102.82      3.25 o 
   3   2   5        7.76        9.17      0.92 o 
  -4   3   5       23.71       23.63      4.35 o 
  -3   3   5       40.48       41.86      4.78 o 
  -2   3   5      658.65      712.60     23.41 o 
  -1   3   5     7909.82     9541.78    430.38 o 
   0   3   5     1245.86     1316.88     40.39 o 
   1   3   5      441.54      453.21     13.85 o 
   2   3   5       30.25       30.12      1.67 o 
   3   3   5        1.15        1.75      0.79 o 
   4   3   5      115.33      111.58     14.75 o 
  -4   4   5       40.66       40.77      5.37 o 
  -3   4   5        0.14        1.15      1.86 o 
  -2   4   5       78.11       78.34      2.84 o 
  -1   4   5     1025.92     1070.76     34.09 o 
   0   4   5      674.98      649.22     18.08 o 
   1   4   5      600.87      689.57     28.87 o 
   2   4   5      865.99     1064.77     51.25 o 
   3   4   5        1.72        2.13      1.34 o 
   4   4   5       14.14       14.69      3.40 o 
  -4   5   5        5.05        5.61      2.20 o 
  -3   5   5       50.49       54.14      6.31 o 
  -2   5   5        2.75        4.06      0.63 o 
  -1   5   5      623.04      665.77     21.56 o 
   0   5   5     1074.94     1159.48     37.36 o 
   1   5   5        2.04        1.37      0.46 o 
   2   5   5        0.13        3.25      1.81 o 
   3   5   5      162.41      168.75     11.61 o 
   4   5   5        0.18        0.12      1.18 o 
   5   5   5       32.33       10.27      4.70 o 
  -4   6   5        7.45        6.93      3.24 o 
  -3   6   5      994.48     1038.43     78.10 o 
  -2   6   5      104.60      104.28      4.96 o 
  -1   6   5        5.20        5.42      0.55 o 
   0   6   5      508.25      511.56     16.07 o 
   1   6   5      169.89      160.15      5.19 o 
   2   6   5       20.08       22.79      1.69 o 
   3   6   5      163.88      155.55     10.81 o 
   4   6   5       17.14       17.62      3.31 o 
  -4   7   5       62.64       67.83      5.76 o 
  -3   7   5        9.67       11.11      2.40 o 
  -2   7   5      122.34      114.10      5.84 o 
  -1   7   5      157.50      157.91      6.13 o 
   0   7   5        0.16        0.42      0.56 o 
   1   7   5       68.37       72.46      2.64 o 
   2   7   5        0.63        0.55      0.73 o 
   3   7   5        6.21       12.03     10.11 o 
   4   7   5        9.24        8.73      2.70 o 
  -4   8   5       13.84       13.62      1.87 o 
  -3   8   5      213.88      237.73     16.38 o 
  -2   8   5     2392.88     2614.78    153.13 o 
  -1   8   5      690.70      687.04     38.45 o 
   0   8   5      159.24      159.46      8.59 o 
   1   8   5        1.52        1.14      0.65 o 
   2   8   5        2.10        2.34      1.05 o 
   3   8   5      198.54      206.80     15.48 o 
   4   8   5       30.98       37.44     18.48 o 
  -3   9   5       20.52       20.32      1.74 o 
  -2   9   5       44.48       46.74      3.43 o 
  -1   9   5      699.23      666.00     37.95 o 
   0   9   5      509.97      505.62     28.57 o 
   1   9   5       23.91       25.52      2.13 o 
   2   9   5        9.34        8.76      1.50 o 
   3   9   5       20.69       25.05      4.85 o 
   4   9   5        0.79        5.06     14.17 o 
  -3  10   5        1.31        0.91      0.84 o 
  -2  10   5       33.46       39.00      3.00 o 
  -1  10   5      787.09      877.37     52.52 o 
   0  10   5      991.49      916.50    102.64 o 
   1  10   5       97.27       92.41      4.88 o 
   2  10   5        2.01        8.75      7.55 o 
   3  10   5       19.49       23.66      6.63 o 
   4  10   5      117.07      120.50     48.19 o 
  -3  11   5       28.75       22.28      2.15 o 
  -2  11   5        5.20        6.47      1.49 o 
  -1  11   5       50.19       52.49      4.30 o 
   0  11   5      283.35      294.80     17.02 o 
   1  11   5      252.29      244.79     13.78 o 
   2  11   5       24.98       34.66     17.72 o 
   3  11   5        2.07        7.74      8.17 o 
   4  11   5       19.13       20.12      9.19 o 
  -2  12   5      140.64      136.75      7.40 o 
  -1  12   5        2.30        3.00      1.62 o 
   0  12   5        4.14        6.84      2.20 o 
   1  12   5       23.68       25.68      2.47 o 
   2  12   5        2.08        1.33      2.59 o 
   3  12   5        0.05        0.20     20.33 o 
  -2  13   5      146.26      138.52     14.37 o 
  -1  13   5      114.75      129.74      7.83 o 
   0  13   5       96.65      108.78      6.85 o 
   1  13   5       16.00       14.57      2.12 o 
   2  13   5       14.33       19.32      4.23 o 
   3  13   5        6.97       12.45      6.51 o 
  -1  14   5      150.36      155.11      9.22 o 
   0  14   5        6.93        7.78      1.64 o 
   1  14   5        6.69        6.83      1.10 o 
   2  14   5        2.81        3.86      2.34 o 
  -1 -12   6       41.37       42.80      7.30 o 
   0 -12   6       18.35       17.10      3.03 o 
  -2 -11   6       26.81       23.16      3.56 o 
  -1 -11   6       30.73       29.20      4.74 o 
   0 -11   6        5.97        3.10      1.08 o 
   1 -11   6       13.19       12.66      1.30 o 
   2 -11   6        0.72        0.38      0.86 o 
  -3 -10   6        4.65        6.32      5.59 o 
  -2 -10   6        2.36        3.35      1.97 o 
  -1 -10   6        0.11        0.28      1.48 o 
   0 -10   6        0.00        0.49      1.06 o 
   1 -10   6       28.33       27.34      2.26 o 
   2 -10   6       71.65       80.90      6.52 o 
  -3  -9   6       52.68       91.79     65.32 o 
  -2  -9   6       35.69       36.17      6.89 o 
  -1  -9   6        8.23        6.33      1.53 o 
   0  -9   6       12.28       10.97      2.22 o 
   1  -9   6       61.45       58.90      3.89 o 
   2  -9   6      290.60      322.04     22.59 o 
   3  -9   6       51.04       58.80      4.79 o 
  -3  -8   6       24.32       39.42     48.09 o 
  -2  -8   6       70.83       65.67      5.06 o 
  -1  -8   6        2.37        3.15      1.38 o 
   0  -8   6      119.47      115.33      9.04 o 
   1  -8   6       32.81       36.96      3.07 o 
   2  -8   6      202.01      230.44     16.58 o 
   3  -8   6      264.07      301.89     26.26 o 
  -4  -7   6        4.20        2.25      2.14 o 
  -3  -7   6       31.99       24.08      5.66 o 
  -2  -7   6       98.45       91.44     39.69 o 
  -1  -7   6       12.42       11.06      1.97 o 
   0  -7   6      104.47      100.77      6.25 o 
   1  -7   6       58.67       57.05      3.69 o 
   2  -7   6       37.49       42.58      4.56 o 
   3  -7   6      257.91      255.97     18.41 o 
   4  -7   6      107.28      120.80     31.58 o 
  -4  -6   6       24.49       20.40      4.57 o 
  -3  -6   6        0.02        0.29      0.93 o 
  -2  -6   6        0.18        1.76      1.17 o 
  -1  -6   6       22.43       22.43      3.21 o 
   0  -6   6      127.94      117.69      5.46 o 
   1  -6   6      257.41      255.79     13.57 o 
   2  -6   6       15.14       18.15      2.84 o 
   3  -6   6       15.60       21.86      3.16 o 
   4  -6   6       55.05       64.76     15.86 o 
  -4  -5   6      134.49      121.43     13.12 o 
  -3  -5   6       50.62       50.06     17.80 o 
  -2  -5   6        2.46        2.00      1.38 o 
  -1  -5   6       37.10       38.57      7.82 o 
   0  -5   6       17.23       13.33      1.04 o 
   1  -5   6      616.44      523.64     28.51 o 
   2  -5   6      389.94      419.82     28.86 o 
   3  -5   6        0.27        0.35      1.30 o 
   4  -5   6       66.08       60.76     11.89 o 
  -4  -4   6      176.78      153.55     12.12 o 
  -3  -4   6      135.75      135.92     32.39 o 
  -2  -4   6        1.85        1.60      0.86 o 
  -1  -4   6      414.53      451.41     27.44 o 
   0  -4   6      376.25      387.20     12.46 o 
   1  -4   6      308.37      275.89      8.65 o 
   2  -4   6       14.89       19.91      2.67 o 
   3  -4   6      162.62      174.98     13.09 o 
   4  -4   6       64.83       58.47      8.08 o 
  -4  -3   6      130.32      124.69     10.69 o 
  -3  -3   6       68.12       70.54     20.07 o 
  -2  -3   6       16.80       15.29      1.49 o 
  -1  -3   6       50.59       58.02      2.69 o 
   0  -3   6      701.87      740.94     24.35 o 
   1  -3   6      417.72      405.43     21.52 o 
   2  -3   6      190.44      189.21     12.41 o 
   3  -3   6      257.45      276.29     18.91 o 
   4  -3   6       24.10       36.88      8.58 o 
  -4  -2   6       17.89       17.73      3.31 o 
  -3  -2   6      306.22      272.82     39.89 o 
  -2  -2   6      162.92      163.47      7.69 o 
  -1  -2   6       15.91       18.68      3.09 o 
   0  -2   6       29.85       26.37      1.25 o 
   1  -2   6      757.36      792.91     29.63 o 
   2  -2   6      452.07      419.60     24.00 o 
   3  -2   6      119.46      116.26      8.25 o 
   4  -2   6      129.93      115.93     32.01 o 
  -4  -1   6        3.09        4.69      2.37 o 
  -3  -1   6      245.42      229.76     14.66 o 
  -2  -1   6        6.40        5.97      0.92 o 
  -1  -1   6       41.32       38.70      1.69 o 
   0  -1   6      598.40      692.42     25.28 o 
   1  -1   6        0.29        1.58      0.48 o 
   2  -1   6      145.02      157.78      9.38 o 
   3  -1   6      138.89      131.29      9.16 o 
   4  -1   6      229.77      171.60     37.81 o 
  -4   0   6       92.08      111.54     13.00 o 
  -3   0   6       52.87       50.99      5.87 o 
  -2   0   6      159.83      151.27      6.54 o 
  -1   0   6      114.24      115.12      4.71 o 
   0   0   6      637.09      627.07     19.04 o 
   1   0   6      901.26      863.19     32.40 o 
   2   0   6        1.01        1.88      0.59 o 
   3   0   6        0.65        1.76      0.93 o 
  -4   1   6       61.03       72.00      7.74 o 
  -3   1   6      258.09      250.41     18.26 o 
  -2   1   6      127.86      140.51      7.02 o 
  -1   1   6       53.45       45.52      1.44 o 
   0   1   6      135.86      129.87      3.73 o 
   1   1   6      102.48      111.81      2.87 o 
   2   1   6      506.33      492.23     17.95 o 
   3   1   6       41.72       44.18      3.31 o 
  -4   2   6        4.85        8.18      2.99 o 
  -3   2   6      210.94      209.53     16.51 o 
  -2   2   6      553.76      575.01     21.83 o 
  -1   2   6       75.56       66.75      1.96 o 
   0   2   6      180.08      181.05      5.08 o 
   1   2   6      681.50      660.81     19.60 o 
   2   2   6      719.21      734.12     23.93 o 
   3   2   6       96.17       92.92      6.54 o 
  -4   3   6      101.25      112.12     10.66 o 
  -3   3   6       88.23       92.56      7.86 o 
  -2   3   6       51.54       51.51      2.31 o 
  -1   3   6       46.52       52.43      4.09 o 
   0   3   6        0.07        0.46      0.25 o 
   1   3   6     1012.87     1085.53     34.65 o 
   2   3   6        3.15        3.50      0.62 o 
   3   3   6      158.41      147.42     11.97 o 
   4   3   6        0.38        0.30      1.23 o 
  -4   4   6       31.98       28.70      4.35 o 
  -3   4   6        3.78        4.33      2.30 o 
  -2   4   6       50.52       44.23      2.29 o 
  -1   4   6      430.39      459.19     13.48 o 
   0   4   6      847.26      890.14     26.20 o 
   1   4   6      383.76      446.27     18.75 o 
   2   4   6      372.50      374.87     21.11 o 
   3   4   6        2.94        2.66      0.84 o 
   4   4   6        0.66        0.91      1.79 o 
  -4   5   6       16.78       16.54      2.90 o 
  -3   5   6       11.06       10.61      2.78 o 
  -2   5   6       59.56       63.20      3.23 o 
  -1   5   6      180.63      193.57      5.92 o 
   0   5   6      132.75      118.95      3.27 o 
   1   5   6      117.25      115.80      5.49 o 
   2   5   6       58.21       58.24      3.21 o 
   3   5   6       16.59       19.24      2.46 o 
   4   5   6        2.88        2.14      2.56 o 
  -4   6   6       58.61       71.81      5.75 o 
  -3   6   6      103.24       97.18      7.99 o 
  -2   6   6       11.24       11.24      1.20 o 
  -1   6   6        0.71        0.87      0.37 o 
   0   6   6     1846.57     2122.46     81.71 o 
   1   6   6      893.43      983.35     42.41 o 
   2   6   6        2.67        3.15      1.08 o 
   3   6   6        4.61        4.21      1.65 o 
   4   6   6        0.11        0.14      1.13 o 
  -4   7   6      163.78      186.60     12.76 o 
  -3   7   6       11.31       10.92      2.04 o 
  -2   7   6        0.04        0.35      0.62 o 
  -1   7   6       40.85       39.53      3.45 o 
   0   7   6      411.09      399.79     12.57 o 
   1   7   6      189.15      180.94      7.63 o 
   2   7   6      100.95      107.10      6.39 o 
   3   7   6      421.33      417.05     31.92 o 
   4   7   6       16.69       13.23      2.79 o 
  -4   8   6       74.82       85.67      6.01 o 
  -3   8   6       16.83       22.19      2.70 o 
  -2   8   6       55.84       72.26      4.97 o 
  -1   8   6        2.45        3.15      1.43 o 
   0   8   6        5.92        7.30      1.72 o 
   1   8   6      538.75      557.69     26.63 o 
   2   8   6      249.45      251.18     14.03 o 
   3   8   6        4.00        2.73      2.00 o 
   4   8   6        1.36        2.83      1.85 o 
  -3   9   6       29.40       32.59      3.16 o 
  -2   9   6      196.56      197.58     11.76 o 
  -1   9   6        1.34        1.37      1.53 o 
   0   9   6        7.48        6.07      1.74 o 
   1   9   6       16.80       15.15      1.68 o 
   2   9   6       85.74       85.35      5.29 o 
   3   9   6       38.22       40.06      5.52 o 
   4   9   6      135.47      127.96     40.02 o 
  -3  10   6        1.05        0.80      0.75 o 
  -2  10   6       61.26       55.52      3.84 o 
  -1  10   6        4.93        5.41      2.07 o 
   0  10   6        7.62        8.35      2.17 o 
   1  10   6       37.98       34.54      2.63 o 
   2  10   6        0.56        0.20      0.92 o 
   3  10   6       12.04       15.06      4.96 o 
   4  10   6        1.64        0.93      1.65 o 
  -3  11   6        0.44        0.53      1.18 o 
  -2  11   6        2.98        2.86      1.26 o 
  -1  11   6     1074.39     1181.51     73.29 o 
   0  11   6      413.63      443.28     26.14 o 
   1  11   6       19.69       24.90      2.60 o 
   2  11   6       24.52       21.63      3.80 o 
   3  11   6        2.76        5.64      2.78 o 
   4  11   6        9.25        8.83      2.38 o 
  -2  12   6        0.11        0.22      0.73 o 
  -1  12   6       10.26       11.30      2.50 o 
   0  12   6        6.07        7.58      2.05 o 
   1  12   6      148.06      159.76      9.61 o 
   2  12   6       88.34       93.80      8.15 o 
   3  12   6        2.28        0.79      7.83 o 
  -2  13   6        2.99        3.16      0.90 o 
  -1  13   6        3.91        4.42      1.45 o 
   0  13   6      373.92      421.16     24.29 o 
   1  13   6      198.11      221.76     12.48 o 
   2  13   6       36.79       48.89      8.92 o 
   3  13   6        7.63        9.32      5.00 o 
  -1  14   6       31.18       32.03      2.53 o 
   0  14   6       10.90       12.46      1.74 o 
   1  14   6        4.39        4.91      1.08 o 
   2  14   6       33.89       40.58      5.51 o 
  -1 -11   7       26.19       30.33      4.81 o 
   0 -11   7       41.05       35.21      7.44 o 
   1 -11   7        5.17        4.96      1.01 o 
  -2 -10   7       30.79       32.96      4.10 o 
  -1 -10   7        0.95        1.08      0.91 o 
   0 -10   7       78.93       75.66      5.70 o 
   1 -10   7      120.68       92.70     14.43 o 
   2 -10   7        1.34        0.57      0.93 o 
  -3  -9   7        8.29        9.01      6.69 o 
  -2  -9   7        1.41        1.41      1.76 o 
  -1  -9   7       60.39       55.03      4.10 o 
   0  -9   7      187.48      200.32     13.93 o 
   1  -9   7      169.97      148.13      9.12 o 
   2  -9   7       40.88       41.14      4.04 o 
   3  -9   7       43.28       45.53      3.82 o 
  -3  -8   7       14.07        8.01      4.87 o 
  -2  -8   7        7.46        7.43      1.60 o 
  -1  -8   7        9.47        8.77      1.76 o 
   0  -8   7      287.83      293.81     20.93 o 
   1  -8   7       27.18       23.68      2.20 o 
   2  -8   7       36.75       32.75      4.51 o 
   3  -8   7        0.53        0.46      1.58 o 
  -3  -7   7        8.54        6.05      2.84 o 
  -2  -7   7      116.21      115.55      8.38 o 
  -1  -7   7      151.06      145.35     15.46 o 
   0  -7   7       12.52       12.42      1.67 o 
   1  -7   7      291.83      290.73     15.92 o 
   2  -7   7       26.96       28.20      3.79 o 
   3  -7   7       22.43       23.63      3.63 o 
  -3  -6   7       12.71        9.75      2.84 o 
  -2  -6   7      163.97      161.69     11.29 o 
  -1  -6   7      137.61      124.92      8.62 o 
   0  -6   7      215.40      189.58     10.84 o 
   1  -6   7      801.96      812.00     47.52 o 
   2  -6   7        9.54       10.34      2.52 o 
   3  -6   7        5.63       10.13      2.67 o 
   4  -6   7       43.26       48.32     13.74 o 
  -4  -5   7       69.88       48.28      6.27 o 
  -3  -5   7        1.99        2.12      0.97 o 
  -2  -5   7      150.09      151.55     14.07 o 
  -1  -5   7      633.40      613.50     39.36 o 
   0  -5   7      111.93       94.45      5.17 o 
   1  -5   7       12.00        9.97      1.16 o 
   2  -5   7        1.64        1.55      1.57 o 
   3  -5   7        4.41        6.00      2.06 o 
   4  -5   7      104.82       99.85     27.18 o 
  -4  -4   7       82.93       73.85      6.74 o 
  -3  -4   7       64.18       47.55     10.58 o 
  -2  -4   7        0.56        0.94      1.19 o 
  -1  -4   7      836.18      841.82     53.21 o 
   0  -4   7      335.64      300.26     10.30 o 
   1  -4   7        3.69        2.93      0.58 o 
   2  -4   7       56.36       65.87      5.80 o 
   3  -4   7        2.21        2.97      1.72 o 
   4  -4   7        5.62        6.02      1.56 o 
  -4  -3   7       21.50       23.52      3.48 o 
  -3  -3   7       13.58       11.59      1.93 o 
  -2  -3   7       81.10       75.07      5.23 o 
  -1  -3   7       66.04       71.98      3.57 o 
   0  -3   7      506.87      482.48     15.57 o 
   1  -3   7       66.22       53.12      1.97 o 
   2  -3   7        0.10       56.57     10.78 o 
   3  -3   7        2.98       92.18     10.79 o 
   4  -3   7       12.98       14.66      3.29 o 
  -4  -2   7       38.88       37.25      4.68 o 
  -3  -2   7      499.24      456.58     59.18 o 
  -2  -2   7      316.08      312.49     16.76 o 
  -1  -2   7        4.26        2.26      0.51 o 
   0  -2   7      188.44      190.54      5.70 o 
   1  -2   7       10.05        9.46      0.74 o 
   2  -2   7        1.18        1.35      0.69 o 
   3  -2   7       78.91      138.87     96.15 o 
   4  -2   7       73.84       62.19      8.60 o 
  -4  -1   7       39.16       40.49      4.90 o 
  -3  -1   7      151.71      145.88      9.55 o 
  -2  -1   7      196.56      193.64      8.67 o 
  -1  -1   7      686.06      676.24     26.09 o 
   0  -1   7      971.83     1122.41     43.98 o 
   1  -1   7        0.28        1.58      0.41 o 
   2  -1   7       91.59       86.89      9.01 o 
   3  -1   7        1.45        1.62      1.17 o 
   4  -1   7       32.04       23.13     14.01 o 
  -4   0   7       18.23       19.46      5.01 o 
  -3   0   7      191.73      192.90     14.11 o 
  -2   0   7      216.98      227.12      9.77 o 
  -1   0   7      426.50      421.43     14.43 o 
   0   0   7      236.14      235.77      8.07 o 
   1   0   7        3.88        5.56      0.77 o 
   2   0   7       38.86       34.21      1.83 o 
   3   0   7        3.07        4.16      1.19 o 
   4   0   7       80.08       58.21      6.25 o 
  -4   1   7       12.56       16.90      3.63 o 
  -3   1   7      262.04      248.89     18.23 o 
  -2   1   7       54.98       57.79      2.56 o 
  -1   1   7       66.61       54.62      2.34 o 
   0   1   7      785.15      863.66     27.76 o 
   1   1   7      646.52      681.01     23.60 o 
   2   1   7        2.60        2.35      0.59 o 
   3   1   7       41.18       42.38      3.40 o 
  -4   2   7        5.00        6.34      2.75 o 
  -3   2   7       38.94       42.94      5.50 o 
  -2   2   7      681.57      724.04     40.34 o 
  -1   2   7       26.66       21.67      0.90 o 
   0   2   7      140.82      141.11      4.70 o 
   1   2   7      130.93      137.75      3.77 o 
   2   2   7       11.72       13.48      1.32 o 
   3   2   7        0.46        0.51      0.87 o 
  -4   3   7      107.32      121.92     12.76 o 
  -3   3   7      264.16      291.40     20.73 o 
  -2   3   7       22.87       21.67      2.21 o 
  -1   3   7      169.68      184.77      5.30 o 
   0   3   7        8.44        6.29      0.54 o 
   1   3   7      346.92      386.29     10.94 o 
   2   3   7      407.81      407.42     18.74 o 
   3   3   7      192.50      188.24     12.39 o 
   4   3   7        0.17        0.19      1.18 o 
  -4   4   7       40.94       44.89      4.77 o 
  -3   4   7       22.19       24.76      4.00 o 
  -2   4   7      548.50      541.77     30.64 o 
  -1   4   7      262.13      324.23      9.32 o 
   0   4   7        1.00        1.46      0.39 o 
   1   4   7      315.56      335.18     10.23 o 
   2   4   7      119.01      131.33      5.37 o 
   3   4   7      359.61      343.77     23.06 o 
   4   4   7       47.44       48.29      6.38 o 
  -4   5   7        9.41       10.47      2.31 o 
  -3   5   7      110.27      117.18     10.73 o 
  -2   5   7      223.31      205.86     12.01 o 
  -1   5   7      421.93      453.40     15.39 o 
   0   5   7      457.31      525.46     16.83 o 
   1   5   7      104.08       95.93      3.22 o 
   2   5   7      210.29      231.63     10.30 o 
   3   5   7      168.83      162.44      9.23 o 
   4   5   7      154.09      171.76     18.09 o 
  -4   6   7       22.36       24.78      2.87 o 
  -3   6   7        3.02        3.62      1.72 o 
  -2   6   7      133.10      112.38      7.73 o 
  -1   6   7      355.21      333.73     14.25 o 
   0   6   7      120.87      161.02      6.38 o 
   1   6   7      102.78      109.13      4.65 o 
   2   6   7       18.15       19.24      2.01 o 
   3   6   7        1.06        1.15      0.84 o 
   4   6   7       55.63       66.90      8.82 o 
  -4   7   7       58.81       65.00      5.47 o 
  -3   7   7        7.81       11.95      2.01 o 
  -2   7   7        5.30        4.31      0.88 o 
  -1   7   7        5.09        4.85      1.55 o 
   0   7   7       26.53       21.31      1.30 o 
   1   7   7        1.29        0.75      0.54 o 
   2   7   7       25.17       24.86      2.08 o 
   3   7   7      115.91      107.61      8.25 o 
   4   7   7        9.99       11.10      3.10 o 
  -3   8   7       90.21       90.75      7.67 o 
  -2   8   7      114.29      125.23      7.62 o 
  -1   8   7       39.99       38.71      3.49 o 
   0   8   7      180.93      188.46     10.44 o 
   1   8   7       56.76       55.01      3.02 o 
   2   8   7       36.36       36.82      2.98 o 
   3   8   7       19.44       22.16      4.21 o 
   4   8   7        0.48        0.52      1.15 o 
  -3   9   7      280.11      316.33     32.16 o 
  -2   9   7        9.31        7.65      1.55 o 
  -1   9   7       96.68       98.76      6.53 o 
   0   9   7       16.94       17.14      2.41 o 
   1   9   7      382.03      369.25     17.81 o 
   2   9   7      110.56      108.88      6.25 o 
   3   9   7       38.19       47.84      5.70 o 
   4   9   7       64.08       50.83     22.78 o 
  -3  10   7      101.16       97.80     10.19 o 
  -2  10   7      244.11      243.84     13.48 o 
  -1  10   7      480.00      485.73     28.04 o 
   0  10   7       30.24       32.12      3.29 o 
   1  10   7       99.72       94.58      5.10 o 
   2  10   7       67.03       58.14      4.42 o 
   3  10   7       51.25       63.89      8.38 o 
   4  10   7      115.98      123.69     38.49 o 
  -3  11   7       70.94       67.68      6.95 o 
  -2  11   7       59.96       64.69      4.15 o 
  -1  11   7       54.57       60.11      4.74 o 
   0  11   7        1.88        2.82      1.66 o 
   1  11   7        3.68        5.14      1.56 o 
   2  11   7       43.34       42.76      3.59 o 
   3  11   7       25.53       27.60      4.83 o 
  -2  12   7       32.78       34.63      2.55 o 
  -1  12   7        4.42        4.39      1.85 o 
   0  12   7      100.68      111.80      7.47 o 
   1  12   7        0.05        0.60      1.13 o 
   2  12   7        3.18        3.41      2.29 o 
   3  12   7        0.07        0.35      1.49 o 
  -1  13   7        0.09        0.07      0.82 o 
   0  13   7       27.89       33.11      3.50 o 
   1  13   7       10.29       12.93      2.08 o 
   2  13   7       16.64       23.94      6.39 o 
   3  13   7        0.34        0.19      2.10 o 
  -1  14   7       19.13       19.18      1.92 o 
   0  14   7       27.00       28.59      2.77 o 
   1  14   7       22.66       27.34      2.21 o 
   2  14   7       28.54       36.11      5.01 o 
  -1 -11   8        6.14        5.07      2.16 o 
   0 -11   8        5.48        4.65      1.82 o 
  -2 -10   8        0.77        0.45      0.97 o 
  -1 -10   8       18.53       12.30      1.93 o 
   0 -10   8       76.43       73.10      5.32 o 
   1 -10   8        1.78        1.87      0.88 o 
   2 -10   8       43.11       45.55      8.52 o 
  -2  -9   8        2.52        2.03      0.95 o 
  -1  -9   8       13.32        9.83      1.61 o 
   0  -9   8      157.20      158.10     11.11 o 
   1  -9   8      118.38      108.03      9.29 o 
   2  -9   8       43.51       42.44      3.57 o 
  -3  -8   8        4.13        2.47      1.57 o 
  -2  -8   8        4.41        4.48      1.74 o 
  -1  -8   8        0.05        0.26      1.19 o 
   0  -8   8       19.65       16.94      2.13 o 
   1  -8   8      243.68      219.32     14.06 o 
   2  -8   8       97.11      105.16      7.97 o 
   3  -8   8       71.32       92.77      6.87 o 
  -3  -7   8        0.37        0.18      0.70 o 
  -2  -7   8        0.81        0.69      1.14 o 
  -1  -7   8        1.44        3.33      1.52 o 
   0  -7   8        7.55        6.42      1.48 o 
   1  -7   8      164.27      149.56      8.85 o 
   2  -7   8      324.75      341.48     24.05 o 
   3  -7   8      106.41      131.05      9.80 o 
  -3  -6   8        0.86        1.22      0.93 o 
  -2  -6   8        0.26        0.43      1.27 o 
  -1  -6   8      128.71      123.24      8.14 o 
   0  -6   8      129.03      122.20      6.98 o 
   1  -6   8       57.39       76.73     24.87 o 
   2  -6   8      259.70      281.10     28.38 o 
   3  -6   8      124.23      150.89     12.94 o 
  -4  -5   8       65.55       50.32      8.32 o 
  -3  -5   8        9.22        6.88      1.48 o 
  -2  -5   8        3.21        5.70      2.36 o 
  -1  -5   8       34.44       34.52      3.41 o 
   0  -5   8      600.75      596.47     33.34 o 
   1  -5   8      520.09      458.75     23.99 o 
   2  -5   8       25.92       95.79    132.58 o 
   3  -5   8      118.44      164.92     21.70 o 
   4  -5   8       20.80       27.45      3.50 o 
  -4  -4   8        0.41        0.27      0.62 o 
  -3  -4   8        3.08        3.60      1.28 o 
  -2  -4   8        1.11        0.57      1.25 o 
  -1  -4   8       30.81       26.52      3.22 o 
   0  -4   8      534.56      504.02     21.05 o 
   1  -4   8     1141.99     1138.79     59.15 o 
   2  -4   8      112.29      163.79     36.75 o 
   3  -4   8       78.25       55.89     28.95 o 
   4  -4   8        8.95       30.10     17.99 o 
  -4  -3   8       22.86       21.90      3.53 o 
  -3  -3   8      106.08       91.75      5.83 o 
  -2  -3   8        0.64        0.89      1.31 o 
  -1  -3   8       23.90       17.09      2.26 o 
   0  -3   8      341.74      311.95     11.32 o 
   1  -3   8      935.44      898.28     36.23 o 
   2  -3   8     1784.79      613.32    765.30 o 
   3  -3   8       59.74       64.98      5.58 o 
   4  -3   8        0.97        0.79      0.97 o 
  -4  -2   8        0.59        0.73      1.50 o 
  -3  -2   8       44.42       37.11      2.95 o 
  -2  -2   8        1.85        3.34      2.59 o 
  -1  -2   8       10.07       11.59      1.75 o 
   0  -2   8      471.16      499.27     17.11 o 
   1  -2   8      849.68      860.91     33.59 o 
   2  -2   8      843.28      755.25    110.62 o 
   3  -2   8       21.49       21.29      2.80 o 
   4  -2   8       22.07       21.23      2.48 o 
  -4  -1   8        2.09        2.81      2.06 o 
  -3  -1   8       20.81       16.28      2.11 o 
  -2  -1   8       58.62       56.06      3.45 o 
  -1  -1   8       97.34       90.77      4.50 o 
   0  -1   8        0.40        0.17      0.48 o 
   1  -1   8      497.64      461.98     16.87 o 
   2  -1   8      461.46      418.00     38.62 o 
   3  -1   8      531.63      545.87     38.51 o 
   4  -1   8       10.93        8.12      3.67 o 
  -4   0   8       35.81       35.50      5.85 o 
  -3   0   8       55.39       44.39      3.47 o 
  -2   0   8       26.25       21.95      1.98 o 
  -1   0   8      117.33       93.85      7.56 o 
   0   0   8      426.52      425.90     19.62 o 
   1   0   8        4.64        4.28      0.59 o 
   2   0   8      272.64      261.40     29.97 o 
   3   0   8      284.24      276.82     27.38 o 
   4   0   8        2.37        1.61      1.42 o 
  -4   1   8        4.99        5.60      2.61 o 
  -3   1   8       17.59       13.25      2.55 o 
  -2   1   8      202.76      188.80      8.83 o 
  -1   1   8     1453.15     1549.91     60.73 o 
   0   1   8      546.10      558.92     22.39 o 
   1   1   8        0.64        0.73      0.41 o 
   2   1   8       24.80       24.51      1.65 o 
   3   1   8       49.62       51.41      4.26 o 
   4   1   8       22.34       15.04      3.85 o 
  -4   2   8       72.81       80.28      8.19 o 
  -3   2   8        2.84        4.75      1.35 o 
  -2   2   8      167.15      166.09      8.90 o 
  -1   2   8      106.52      111.31      3.40 o 
   0   2   8     1153.01     1176.66     40.58 o 
   1   2   8     2618.16     2825.74    123.06 o 
   2   2   8      373.70      354.13     22.89 o 
   3   2   8       42.21       36.01      3.37 o 
  -4   3   8        5.57        5.88      3.82 o 
  -3   3   8        0.15        0.07      0.54 o 
  -2   3   8        0.05        0.14      1.36 o 
  -1   3   8        8.97        6.95      0.71 o 
   0   3   8      499.83      471.30     14.17 o 
   1   3   8      576.00      551.98     20.65 o 
   2   3   8      265.07      255.51     17.37 o 
   3   3   8       78.39       73.63      6.09 o 
   4   3   8       83.04       69.48      7.63 o 
  -4   4   8        6.71        6.45      2.14 o 
  -3   4   8        5.13        4.94      1.60 o 
  -2   4   8        3.95        4.66      1.32 o 
  -1   4   8       90.78      103.46      3.29 o 
   0   4   8       26.13       26.11      1.40 o 
   1   4   8      441.42      423.24     13.44 o 
   2   4   8     1037.43     1112.31     81.47 o 
   3   4   8      346.57      343.04     23.54 o 
   4   4   8        1.51        1.53      2.00 o 
  -4   5   8        0.93        0.45      1.22 o 
  -3   5   8       23.88       19.49      3.12 o 
  -2   5   8       46.70       44.93      3.24 o 
  -1   5   8      153.72      144.66      5.80 o 
   0   5   8      113.78      120.30      4.02 o 
   1   5   8       88.83       89.87      2.94 o 
   2   5   8      290.17      305.95     14.03 o 
   3   5   8        6.01        5.98      1.61 o 
   4   5   8       19.88       17.99      4.30 o 
  -4   6   8       39.33       43.21      3.85 o 
  -3   6   8        8.63       12.15      2.28 o 
  -2   6   8      234.56      216.14     11.91 o 
  -1   6   8      172.20      168.57     12.82 o 
   0   6   8      503.07      506.07     21.25 o 
   1   6   8      171.07      163.98      5.56 o 
   2   6   8      101.71       86.88     14.70 o 
   3   6   8       45.46       46.37      4.67 o 
   4   6   8        0.01        0.12      1.96 o 
  -4   7   8        4.03        5.63      1.29 o 
  -3   7   8       11.38       11.93      1.93 o 
  -2   7   8        3.72        1.90      1.11 o 
  -1   7   8      597.10      568.62     33.80 o 
   0   7   8      307.86      256.30     12.66 o 
   1   7   8       44.13       39.59      2.24 o 
   2   7   8        1.64        1.53      1.12 o 
   3   7   8       38.69       36.42      2.85 o 
   4   7   8        5.89        5.82     10.59 o 
  -3   8   8        2.24        3.55      1.15 o 
  -2   8   8      116.93      100.60      7.47 o 
  -1   8   8      300.19      294.58     16.96 o 
   0   8   8      967.73      981.07     58.90 o 
   1   8   8      686.41      691.59     34.36 o 
   2   8   8       86.35       92.51      6.03 o 
   3   8   8       10.55       11.62      2.12 o 
   4   8   8        3.04        4.21      8.43 o 
  -3   9   8       19.75       26.69      5.06 o 
  -2   9   8        6.50        7.43      1.47 o 
  -1   9   8      129.14      126.00      8.95 o 
   0   9   8      438.59      437.81     25.13 o 
   1   9   8      312.57      277.96     13.63 o 
   2   9   8        4.51        6.08      1.59 o 
   3   9   8        4.86        6.43      2.06 o 
   4   9   8        2.12        0.81      1.10 o 
  -3  10   8       55.08       51.39      6.13 o 
  -2  10   8       82.97       82.66      5.05 o 
  -1  10   8      273.62      277.51     16.11 o 
   0  10   8       14.13       15.53      2.32 o 
   1  10   8       79.43       76.97      5.14 o 
   2  10   8      122.68      125.33      7.65 o 
   3  10   8       18.41       25.26      3.97 o 
   4  10   8       20.40       23.11     20.02 o 
  -2  11   8      129.52      136.84      7.94 o 
  -1  11   8      245.59      257.05     14.80 o 
   0  11   8       78.07       77.83      6.08 o 
   1  11   8        0.05        0.64      1.08 o 
   2  11   8        1.45        2.49      1.46 o 
   3  11   8        2.10        3.38      1.96 o 
  -2  12   8      120.85      120.57      6.80 o 
  -1  12   8      138.51      159.22      9.70 o 
   0  12   8      124.14      135.67      8.74 o 
   1  12   8       39.10       40.67      3.50 o 
   2  12   8        6.97        6.07      1.45 o 
   3  12   8        4.26        5.32      2.12 o 
  -1  13   8       56.34       61.51      4.38 o 
   0  13   8      526.71      616.35     37.08 o 
   1  13   8      144.01      151.40      9.82 o 
   2  13   8       21.37       26.82      4.28 o 
   0  14   8        2.06        3.43      1.25 o 
   1  14   8        9.90       12.99      1.71 o 
   2  14   8       14.74       15.72      3.12 o 
  -1 -10   9       90.40       63.15     16.07 o 
   0 -10   9        0.96        0.41      0.81 o 
   1 -10   9        0.02        0.00      0.75 o 
  -2  -9   9       39.19       38.29      3.36 o 
  -1  -9   9      125.85      119.97      8.96 o 
   0  -9   9       30.18       31.51      3.20 o 
   1  -9   9        0.49        0.23      0.53 o 
   2  -9   9        0.00        0.14      0.74 o 
  -2  -8   9       37.22       38.38      3.07 o 
  -1  -8   9      143.17      146.84      8.79 o 
   0  -8   9        8.29        7.51      1.47 o 
   1  -8   9        1.25        0.86      0.74 o 
   2  -8   9        0.57        1.09      1.17 o 
  -3  -7   9       17.18       14.39      2.52 o 
  -2  -7   9       61.20       63.38      5.01 o 
  -1  -7   9        0.74        2.96      1.72 o 
   0  -7   9      291.17      280.84     20.91 o 
   1  -7   9        2.66        1.67      1.31 o 
   2  -7   9       27.33       30.70      3.71 o 
   3  -7   9       19.21       26.81      3.16 o 
  -3  -6   9       85.22       78.47     13.51 o 
  -2  -6   9       39.29       40.00      3.98 o 
  -1  -6   9       35.18       39.33      3.81 o 
   0  -6   9       17.22       17.60      2.10 o 
   1  -6   9       81.24       75.56      5.28 o 
   2  -6   9       75.57       80.42      7.04 o 
   3  -6   9       86.39      111.80      8.70 o 
  -3  -5   9       46.20       44.59      7.37 o 
  -2  -5   9       48.99       55.14      4.92 o 
  -1  -5   9      181.35      179.87     11.42 o 
   0  -5   9      138.11      144.64      8.68 o 
   1  -5   9      418.81      386.28     22.30 o 
   2  -5   9       26.30       50.01     18.18 o 
   3  -5   9       73.93       94.01      8.88 o 
   4  -5   9       76.39       60.46     10.97 o 
  -4  -4   9        9.11        7.87      2.84 o 
  -3  -4   9       26.85       23.15      2.79 o 
  -2  -4   9      167.47      182.41     11.89 o 
  -1  -4   9       78.27       76.21      5.64 o 
   0  -4   9       20.49       19.52      2.41 o 
   1  -4   9       15.67       14.67      1.62 o 
   2  -4   9      313.69      364.31     25.55 o 
   3  -4   9       96.14      144.42     19.28 o 
   4  -4   9       51.89       45.71      8.70 o 
  -4  -3   9        5.04        6.95      1.77 o 
  -3  -3   9       10.21        8.28      1.85 o 
  -2  -3   9       15.27       19.30      2.83 o 
  -1  -3   9      144.42      154.84      9.47 o 
   0  -3   9       54.80       46.24      2.52 o 
   1  -3   9       25.93       27.10      5.12 o 
   2  -3   9      289.48      350.50     25.41 o 
   3  -3   9        4.49       33.50     30.63 o 
   4  -3   9       80.23       75.02      9.68 o 
  -4  -2   9       61.14       60.50     15.00 o 
  -3  -2   9      463.05      410.20     26.94 o 
  -2  -2   9       27.96       30.93      3.35 o 
  -1  -2   9       56.79       56.57      4.20 o 
   0  -2   9       31.90       35.49      1.87 o 
   1  -2   9       91.45       93.54      3.90 o 
   2  -2   9      204.01      181.68     33.21 o 
   3  -2   9        6.27        6.46      1.98 o 
   4  -2   9       34.60       30.71      4.60 o 
  -4  -1   9       60.60       66.33     13.76 o 
  -3  -1   9      291.58      231.72     15.02 o 
  -2  -1   9       30.57       31.50      3.91 o 
  -1  -1   9        6.88        7.94      1.70 o 
   0  -1   9       24.57       29.18      1.34 o 
   1  -1   9       57.39       56.15      2.47 o 
   2  -1   9      382.35      367.58     47.10 o 
   3  -1   9       86.00       89.62      6.95 o 
   4  -1   9        0.04        0.11      1.16 o 
  -4   0   9        2.06        2.72      3.15 o 
  -3   0   9      421.30      366.78     24.04 o 
  -2   0   9     2292.13     2286.78    151.62 o 
  -1   0   9       45.07       41.86      2.93 o 
   0   0   9      103.26      112.04      4.42 o 
   1   0   9        6.34        4.58      0.60 o 
   2   0   9      447.17      420.73     34.74 o 
   3   0   9      423.81      418.34     42.40 o 
   4   0   9       46.33       45.03      5.62 o 
  -4   1   9        4.55        4.71      2.39 o 
  -3   1   9       54.67       50.43      5.45 o 
  -2   1   9      630.48      610.28     60.07 o 
  -1   1   9       18.94       24.05      2.14 o 
   0   1   9        6.38        7.56      0.70 o 
   1   1   9      298.74      316.59     10.99 o 
   2   1   9       40.36       37.94      3.39 o 
   3   1   9      392.10      353.97     28.44 o 
   4   1   9       20.11       14.96      3.08 o 
  -4   2   9        7.33        8.92      2.79 o 
  -3   2   9        2.47       14.55      8.45 o 
  -2   2   9      234.14      223.40     13.02 o 
  -1   2   9      866.87      871.73     38.22 o 
   0   2   9       45.45       39.16      1.70 o 
   1   2   9       41.55       35.43      6.16 o 
   2   2   9       10.76       12.08      2.06 o 
   3   2   9        9.36       11.23      2.07 o 
   4   2   9       97.79       81.53      8.69 o 
  -4   3   9      152.37      155.12     11.32 o 
  -3   3   9       12.15       10.51      1.65 o 
  -2   3   9       54.96       51.91      5.10 o 
  -1   3   9      135.16      119.99      3.80 o 
   0   3   9       11.08       10.07      0.96 o 
   1   3   9      105.79       88.39      3.43 o 
   2   3   9      270.09      279.08     18.53 o 
   3   3   9        0.01        0.16      1.00 o 
   4   3   9       27.70       21.68      2.68 o 
  -4   4   9       48.17       58.49      5.16 o 
  -3   4   9       25.03       23.62      3.06 o 
  -2   4   9       61.71       59.41      4.38 o 
  -1   4   9      154.85      154.40      4.86 o 
   0   4   9        4.20        4.32      0.65 o 
   1   4   9      320.43      312.10     15.52 o 
   2   4   9      133.23      122.90      8.82 o 
   3   4   9        2.07        2.24      1.73 o 
   4   4   9        0.91        0.68      1.75 o 
  -4   5   9      188.38      201.57     13.56 o 
  -3   5   9      407.71      349.18     32.56 o 
  -2   5   9      105.73       91.28      5.53 o 
  -1   5   9       19.74       20.88      1.30 o 
   0   5   9       22.96       24.21      1.20 o 
   1   5   9       79.68       72.12      2.84 o 
   2   5   9      296.35      307.69     20.71 o 
   3   5   9       64.47       68.82      5.51 o 
   4   5   9        9.60        8.65      3.24 o 
  -4   6   9       53.96       67.67      5.90 o 
  -3   6   9      127.04      120.87      9.84 o 
  -2   6   9       35.22       30.02      2.39 o 
  -1   6   9      115.89      117.38      7.29 o 
   0   6   9      536.97      564.74     31.34 o 
   1   6   9       11.82       10.45      0.98 o 
   2   6   9      136.44       64.85     64.07 o 
   3   6   9       32.84       36.72      3.67 o 
   4   6   9       20.37       22.18      4.89 o 
  -3   7   9      106.38      107.98     10.34 o 
  -2   7   9      326.43      319.82     22.26 o 
  -1   7   9      195.86      184.60     11.15 o 
   0   7   9        2.68        4.09      0.86 o 
   1   7   9       34.04       28.97      1.93 o 
   2   7   9       92.27       96.19      5.82 o 
   3   7   9       98.01      106.73      7.89 o 
   4   7   9       40.67       54.05      7.86 o 
  -3   8   9        0.60        0.19      0.65 o 
  -2   8   9       27.91       28.45      2.45 o 
  -1   8   9       60.49       60.01      5.16 o 
   0   8   9      119.44      119.99      7.31 o 
   1   8   9      729.83      733.92     36.96 o 
   2   8   9       80.65       75.12      4.68 o 
   3   8   9       55.20       58.06      5.28 o 
   4   8   9        0.86        1.07      6.40 o 
  -3   9   9       42.54       27.17     12.77 o 
  -2   9   9       15.68       15.13      1.84 o 
  -1   9   9        0.12        0.15      1.06 o 
   0   9   9        0.67        2.42      1.33 o 
   1   9   9       16.04       17.48      1.67 o 
   2   9   9       86.57       84.80      5.34 o 
   3   9   9        0.23        1.15      1.21 o 
   4   9   9        8.22        8.93      8.84 o 
  -3  10   9       21.38       20.14      3.42 o 
  -2  10   9        9.06        9.41      1.45 o 
  -1  10   9       14.39       16.08      2.40 o 
   0  10   9        6.68        7.45      1.88 o 
   1  10   9       64.12       70.59      4.92 o 
   2  10   9      169.12      189.34     11.27 o 
   3  10   9       12.53        8.94      1.99 o 
   4  10   9        9.61       11.09     16.70 o 
  -2  11   9       71.27       75.97      4.76 o 
  -1  11   9      136.73      139.79      9.17 o 
   0  11   9        7.03        7.66      2.03 o 
   1  11   9       43.44       42.06      3.49 o 
   2  11   9      129.58      145.13      9.34 o 
   3  11   9       57.90       65.88      6.43 o 
  -2  12   9        0.36        0.29      0.68 o 
  -1  12   9        0.08        0.23      1.11 o 
   0  12   9        0.46        0.98      1.46 o 
   1  12   9        0.50        1.22      1.43 o 
   2  12   9       21.44       24.85      2.52 o 
   3  12   9       12.44       15.76      2.61 o 
  -1  13   9       22.47       25.67      2.44 o 
   0  13   9      369.27      415.44     23.79 o 
   1  13   9       34.22       34.48      2.82 o 
   2  13   9        0.07        0.11      0.61 o 
   0  14   9       28.89       33.43      2.61 o 
   1  14   9        6.18        7.47      1.20 o 
   0 -10  10        0.29        0.13      0.60 o 
  -1  -9  10       52.76       49.24      5.78 o 
   0  -9  10        3.22        1.94      1.38 o 
   1  -9  10        6.55        3.95      3.23 o 
  -2  -8  10       40.02       40.46      3.28 o 
  -1  -8  10       89.90      100.13      6.70 o 
   0  -8  10       50.85       45.41      7.42 o 
   1  -8  10       72.45       63.36     21.74 o 
   2  -8  10       12.23       11.28      1.75 o 
  -2  -7  10        0.68        0.07      0.80 o 
  -1  -7  10       44.93       48.99      4.01 o 
   0  -7  10      142.31      148.78     10.86 o 
   1  -7  10       71.28       55.15      8.06 o 
   2  -7  10       30.42       34.14      3.47 o 
   3  -7  10        2.82        3.73      1.27 o 
  -3  -6  10        1.70        0.75      0.71 o 
  -2  -6  10        4.08        3.54      1.72 o 
  -1  -6  10      167.50      187.53     11.16 o 
   0  -6  10       98.30      110.97      7.00 o 
   1  -6  10       17.71       14.04      1.62 o 
   2  -6  10       78.78       88.63      8.08 o 
   3  -6  10        0.03       12.03     13.44 o 
  -3  -5  10        1.22        0.74      0.84 o 
  -2  -5  10       72.89       77.29      6.25 o 
  -1  -5  10        2.46        1.33      1.52 o 
   0  -5  10      174.61      188.70     10.86 o 
   1  -5  10       93.09       84.63      5.50 o 
   2  -5  10        8.96       21.93     13.45 o 
   3  -5  10       19.01       47.86     37.74 o 
  -3  -4  10        6.59        6.40      1.36 o 
  -2  -4  10       42.73       42.24      4.78 o 
  -1  -4  10      132.86      123.48      8.52 o 
   0  -4  10        6.58        5.13      1.61 o 
   1  -4  10       34.67       33.75      2.27 o 
   2  -4  10        6.12        7.91      2.19 o 
   3  -4  10        6.20       26.47     33.40 o 
   4  -4  10       21.95       39.71      7.35 o 
  -3  -3  10       83.92       80.32      5.21 o 
  -2  -3  10      141.01      159.88     10.83 o 
  -1  -3  10      280.58      282.39     16.53 o 
   0  -3  10      131.44      147.35      8.75 o 
   1  -3  10        0.83        0.78      0.65 o 
   2  -3  10       45.73       53.49      4.93 o 
   3  -3  10        4.60        5.19      1.85 o 
   4  -3  10        2.40        1.74      1.90 o 
  -4  -2  10        1.61        1.58      2.67 o 
  -3  -2  10      186.43      165.02     11.55 o 
  -2  -2  10        2.42        2.82      1.42 o 
  -1  -2  10      192.77      201.53     11.44 o 
   0  -2  10      410.60      391.55     23.47 o 
   1  -2  10      147.01      145.62      6.74 o 
   2  -2  10        1.91        2.54      0.95 o 
   3  -2  10       15.65       13.58      2.87 o 
   4  -2  10        0.20       -0.21      1.37 o 
  -4  -1  10        3.23        2.49      3.22 o 
  -3  -1  10       18.03       12.05      2.08 o 
  -2  -1  10       10.46       10.16      1.95 o 
  -1  -1  10       64.61       69.73      4.57 o 
   0  -1  10      379.88      365.47     17.25 o 
   1  -1  10      251.06      250.20     11.50 o 
   2  -1  10        8.54        7.84      1.33 o 
   3  -1  10      220.25      226.24     16.05 o 
   4  -1  10       31.14       31.33      4.60 o 
  -4   0  10        6.49        4.35      1.88 o 
  -3   0  10       10.54       11.34      2.38 o 
  -2   0  10      118.48      117.54      7.58 o 
  -1   0  10       44.24       48.72      3.44 o 
   0   0  10       71.69       74.01      3.39 o 
   1   0  10      251.60      227.17      9.08 o 
   2   0  10       39.53       35.76      2.74 o 
   3   0  10       16.24       16.67      4.00 o 
   4   0  10       41.20       34.01      6.37 o 
  -4   1  10        1.47        1.05      1.27 o 
  -3   1  10       64.82       59.95      5.06 o 
  -2   1  10      263.08      258.91     14.77 o 
  -1   1  10      244.86      298.78     46.60 o 
   0   1  10        0.47        0.50      0.54 o 
   1   1  10       20.23       14.39      1.24 o 
   2   1  10        8.02        7.54      1.80 o 
   3   1  10       38.21       34.52      5.13 o 
   4   1  10       72.38       56.95      7.35 o 
  -4   2  10       12.00       10.17      3.00 o 
  -3   2  10        8.94       32.97     14.54 o 
  -2   2  10      541.11      515.92     35.10 o 
  -1   2  10      188.92      188.47     10.04 o 
   0   2  10       91.54       92.28      3.83 o 
   1   2  10        2.97        8.06      2.52 o 
   2   2  10        3.27        3.86      1.67 o 
   3   2  10      195.42      185.05     16.13 o 
   4   2  10       16.82       15.05      3.06 o 
  -4   3  10       11.92        8.99      2.16 o 
  -3   3  10        0.31        0.41      0.81 o 
  -2   3  10      204.21      187.18     11.61 o 
  -1   3  10     1332.91     1319.11     79.58 o 
   0   3  10      874.93      901.47     39.27 o 
   1   3  10       26.88       23.27      1.60 o 
   2   3  10       32.49       28.15      3.74 o 
   3   3  10       93.47       96.65      7.57 o 
   4   3  10      164.49      113.14     13.83 o 
  -4   4  10       14.10       16.15      2.57 o 
  -3   4  10        3.46        1.56      1.15 o 
  -2   4  10       10.72        8.22      1.55 o 
  -1   4  10     1024.43      951.22     42.92 o 
   0   4  10       61.89       59.08      3.94 o 
   1   4  10      110.62      102.87      4.66 o 
   2   4  10      184.07      192.62     13.33 o 
   3   4  10       20.92       21.71      2.92 o 
   4   4  10       76.36       27.59     23.89 o 
  -4   5  10       14.28       11.33      1.70 o 
  -3   5  10      184.90      163.22     12.72 o 
  -2   5  10       21.30       18.89      2.07 o 
  -1   5  10       27.83       28.40      3.01 o 
   0   5  10      654.09      564.06     23.67 o 
   1   5  10       91.06       85.19      5.57 o 
   2   5  10        1.73        2.00      1.50 o 
   3   5  10        4.76        3.43      1.61 o 
   4   5  10       11.42       12.77      3.48 o 
  -3   6  10      157.71      147.81      9.85 o 
  -2   6  10       52.85       65.26      5.64 o 
  -1   6  10       29.72       29.66      2.99 o 
   0   6  10      117.70      111.52      5.31 o 
   1   6  10       23.75       21.87      1.91 o 
   2   6  10        4.34        4.36      1.78 o 
   3   6  10       53.99       56.81      5.01 o 
   4   6  10        1.14        0.63      2.17 o 
  -3   7  10      113.64       86.20     11.68 o 
  -2   7  10      135.68      153.73     11.87 o 
  -1   7  10       11.49        9.95      1.99 o 
   0   7  10      129.80      110.53      8.37 o 
   1   7  10       18.43       14.79      1.52 o 
   2   7  10        1.88        1.79      1.51 o 
   3   7  10        6.30        6.88      1.76 o 
   4   7  10       22.86       24.74      5.04 o 
  -3   8  10       56.77       43.82     13.82 o 
  -2   8  10      474.76      489.46     34.85 o 
  -1   8  10      210.21      191.61     12.38 o 
   0   8  10        0.50        0.52      1.09 o 
   1   8  10       60.58       52.48      3.27 o 
   2   8  10       24.67       22.77      3.06 o 
   3   8  10       25.03       28.90      3.55 o 
   4   8  10        2.84        5.70      7.57 o 
  -3   9  10        3.02        2.62      1.81 o 
  -2   9  10       80.87       74.65      5.06 o 
  -1   9  10       75.62       77.99      5.78 o 
   0   9  10       74.50       71.69      5.25 o 
   1   9  10        6.00        7.42      1.17 o 
   2   9  10        0.04        0.27      0.83 o 
   3   9  10       10.68        9.06      1.98 o 
   4   9  10       11.88       24.28     10.29 o 
  -2  10  10       15.86       17.32      1.89 o 
  -1  10  10       63.56       57.92      4.36 o 
   0  10  10      175.11      182.59     11.52 o 
   1  10  10        8.60        8.08      1.57 o 
   2  10  10        8.43        8.11      1.90 o 
   3  10  10        0.01        0.07      1.98 o 
  -2  11  10       97.83      103.77      5.89 o 
  -1  11  10       42.25       42.21      3.88 o 
   0  11  10        0.54        0.61      1.24 o 
   1  11  10       16.74       15.73      2.29 o 
   2  11  10       62.55       68.78      5.04 o 
   3  11  10       20.57       17.72      3.46 o 
  -2  12  10      235.31      242.96     16.09 o 
  -1  12  10       27.59       30.41      3.02 o 
   0  12  10        0.83        0.92      1.49 o 
   1  12  10        0.00        0.16      0.79 o 
   2  12  10       14.01       14.76      2.44 o 
   3  12  10        5.30        9.47      9.23 o 
  -1  13  10      153.30      187.90     10.55 o 
   0  13  10        1.10        1.08      1.13 o 
   1  13  10        8.17        8.75      1.41 o 
   2  13  10        5.26        6.14      1.57 o 
   0  14  10        0.25        0.24      0.70 o 
   1  14  10        3.41        3.47      1.35 o 
   0  -9  11       57.85       62.66      4.62 o 
  -1  -8  11        0.04        0.33      0.89 o 
   0  -8  11        3.35        2.60      1.14 o 
   1  -8  11        6.17        7.49      4.26 o 
  -2  -7  11       11.66       15.14      2.00 o 
  -1  -7  11        0.07       -0.29      1.04 o 
   0  -7  11       40.09       39.10      4.09 o 
   1  -7  11        1.66        3.05      2.48 o 
   2  -7  11        1.41        0.46      1.10 o 
  -2  -6  11       15.24       17.53      2.23 o 
  -1  -6  11       41.41       46.14      4.24 o 
   0  -6  11       56.23       51.58      4.66 o 
   1  -6  11      139.55      108.92     20.24 o 
   2  -6  11       26.19       27.68      3.30 o 
   3  -6  11        4.95        5.27      1.50 o 
  -3  -5  11       24.04       24.50      4.55 o 
  -2  -5  11        0.27        0.22      1.02 o 
  -1  -5  11       24.29       22.93      2.75 o 
   0  -5  11       47.77       51.16      4.84 o 
   1  -5  11       75.29       60.97      4.73 o 
   2  -5  11      115.68      129.30      9.49 o 
   3  -5  11       36.95       40.17      3.55 o 
  -3  -4  11       36.85       33.99      6.15 o 
  -2  -4  11       17.28       20.17      2.85 o 
  -1  -4  11       23.22       21.37      2.66 o 
   0  -4  11        1.16        0.67      1.08 o 
   1  -4  11      115.00       96.69      6.39 o 
   2  -4  11      329.89      343.01     23.85 o 
   3  -4  11       97.15       96.59      8.31 o 
  -3  -3  11        2.45        1.22      0.98 o 
  -2  -3  11        6.52        7.83      1.94 o 
  -1  -3  11       23.62       22.00      2.68 o 
   0  -3  11       13.70       13.18      1.92 o 
   1  -3  11       70.83       65.62      3.61 o 
   2  -3  11       21.75       24.34      3.57 o 
   3  -3  11       55.38       61.73      5.17 o 
   4  -3  11       29.61       11.22      6.11 o 
  -3  -2  11        1.78        0.94      0.95 o 
  -2  -2  11        4.38        4.22      1.65 o 
  -1  -2  11        1.73        3.84      1.79 o 
   0  -2  11       85.60       83.99      5.29 o 
   1  -2  11       32.52       28.36      1.98 o 
   2  -2  11       39.37       35.37      4.77 o 
   3  -2  11      259.85      255.19     17.88 o 
   4  -2  11       58.55       54.83      8.28 o 
  -3  -1  11       52.35       50.98      6.34 o 
  -2  -1  11       46.50       46.78      3.96 o 
  -1  -1  11       99.62      101.33      6.68 o 
   0  -1  11      113.76      101.49      6.27 o 
   1  -1  11       84.35       78.01      3.91 o 
   2  -1  11       16.01       15.24      2.11 o 
   3  -1  11      174.37      175.13     20.93 o 
   4  -1  11        9.36        9.38      2.60 o 
  -3   0  11       10.20        8.42      2.61 o 
  -2   0  11      222.86      234.78     13.61 o 
  -1   0  11      157.32      173.41     10.21 o 
   0   0  11      128.61      119.37      5.71 o 
   1   0  11      423.74      407.57     20.10 o 
   2   0  11      178.94      174.46     12.70 o 
   3   0  11        5.15        4.87      1.40 o 
   4   0  11       17.18       13.02      3.00 o 
  -4   1  11       35.34       48.84      5.50 o 
  -3   1  11       16.09       14.71      3.93 o 
  -2   1  11      143.07      137.44      9.67 o 
  -1   1  11       62.69      127.22    202.34 o 
   0   1  11       59.16       53.29      2.77 o 
   1   1  11      362.03      333.05     15.73 o 
   2   1  11      629.87      621.51     44.78 o 
   3   1  11       63.41       60.15     11.14 o 
   4   1  11        7.47        6.54      2.40 o 
  -4   2  11        1.93        3.36      1.67 o 
  -3   2  11        6.00        5.22      1.29 o 
  -2   2  11        0.02       56.42     71.36 o 
  -1   2  11      483.01      504.42     28.21 o 
   0   2  11       26.67       22.91      1.73 o 
   1   2  11        8.91        4.87      1.03 o 
   2   2  11      353.77      376.51     26.63 o 
   3   2  11      365.87      361.16     43.45 o 
   4   2  11       49.14       42.61      6.30 o 
  -3   3  11       19.37       16.03      3.08 o 
  -2   3  11        8.28       10.30      1.91 o 
  -1   3  11      440.53      410.56     22.26 o 
   0   3  11      302.65      137.19     85.77 o 
   1   3  11        2.81        1.75      0.78 o 
   2   3  11      174.64      175.27     12.52 o 
   3   3  11      190.23      194.00     20.69 o 
   4   3  11       48.45       30.39      3.76 o 
  -3   4  11        3.56        2.33      0.92 o 
  -2   4  11       14.90       13.03      1.80 o 
  -1   4  11      156.55      137.70      7.39 o 
   0   4  11        3.12        3.00      1.28 o 
   1   4  11      151.49      132.61     11.52 o 
   2   4  11       28.26       28.38      3.46 o 
   3   4  11       20.56       26.19      3.29 o 
   4   4  11       13.42        1.54      4.69 o 
  -3   5  11       43.02       40.67      2.80 o 
  -2   5  11        2.70        2.15      0.91 o 
  -1   5  11      302.10      241.40     21.23 o 
   0   5  11      431.48      378.22     20.54 o 
   1   5  11      273.45      254.95     21.67 o 
   2   5  11       70.97       74.92      6.15 o 
   3   5  11       27.30       23.73      3.07 o 
   4   5  11        0.54        0.61      1.79 o 
  -3   6  11        0.16        1.11      0.72 o 
  -2   6  11       32.08       26.20      3.20 o 
  -1   6  11      252.00      223.77     13.14 o 
   0   6  11      660.29      610.77     36.84 o 
   1   6  11      169.33      151.78     12.62 o 
   2   6  11      151.92      167.72     16.95 o 
   3   6  11       76.81       83.09      6.76 o 
   4   6  11        2.78        1.85      2.35 o 
  -3   7  11       37.43       29.59      7.22 o 
  -2   7  11       21.97       17.53      2.64 o 
  -1   7  11       40.74       42.11      4.21 o 
   0   7  11      673.93      571.68     71.19 o 
   1   7  11      381.21      333.14     20.15 o 
   2   7  11       71.54       84.27      6.78 o 
   3   7  11       90.87      111.02      9.13 o 
   4   7  11        1.45        1.54      2.35 o 
  -3   8  11        0.23        0.05      0.50 o 
  -2   8  11       58.51       50.58      4.64 o 
  -1   8  11      196.03      177.68     10.71 o 
   0   8  11        2.07        1.57      1.11 o 
   1   8  11      109.44       95.09      6.93 o 
   2   8  11       91.16      101.17      7.96 o 
   3   8  11       53.04       62.82      5.82 o 
   4   8  11        7.46        8.58      7.45 o 
  -2   9  11       20.34       20.29      2.63 o 
  -1   9  11        0.57        1.25      1.22 o 
   0   9  11       96.54       92.35      6.88 o 
   1   9  11       61.71       57.85      3.67 o 
   2   9  11       18.01       15.68      2.77 o 
   3   9  11       17.68       19.09      3.08 o 
  -2  10  11       33.72       28.80      2.44 o 
  -1  10  11      148.84      143.81      8.50 o 
   0  10  11      150.10      145.97      9.49 o 
   1  10  11       34.48       31.89      3.09 o 
   2  10  11       37.82       36.45      4.14 o 
   3  10  11        3.17        3.57      3.04 o 
  -2  11  11        7.39        6.34      1.45 o 
  -1  11  11       31.99       28.64      2.76 o 
   0  11  11       79.93       87.64      6.31 o 
   1  11  11      111.79      109.26      7.21 o 
   2  11  11        2.19        2.33      1.04 o 
   3  11  11        0.16        0.08      3.38 o 
  -1  12  11       16.48       17.36      2.20 o 
   0  12  11       12.04       12.79      2.31 o 
   1  12  11       64.66       63.31      7.42 o 
   2  12  11       23.51       22.28      3.39 o 
   0  13  11        0.95        0.51      1.02 o 
   1  13  11       48.39       56.86      8.65 o 
  -1  -8  12       85.52       93.65     12.00 o 
   0  -8  12        2.27        3.91      1.22 o 
   1  -8  12       30.89       30.00      3.90 o 
  -1  -7  12      114.06      143.04      8.93 o 
   0  -7  12      168.33      165.91     18.98 o 
   1  -7  12       31.32       34.95      4.81 o 
   2  -7  12       22.85       30.87      4.19 o 
  -2  -6  12       79.36      102.06      6.70 o 
  -1  -6  12      147.63      186.41     12.43 o 
   0  -6  12      330.46      373.49     21.66 o 
   1  -6  12       73.07      103.72     11.16 o 
   2  -6  12        1.40        0.76      1.28 o 
  -2  -5  12        5.56        7.38      1.71 o 
  -1  -5  12        5.85       12.50      2.46 o 
   0  -5  12      101.89      121.18      7.59 o 
   1  -5  12      198.72      156.70     35.68 o 
   2  -5  12       26.12       25.00      3.75 o 
   3  -5  12        0.03        0.15      1.09 o 
  -3  -4  12        9.46        7.91      1.60 o 
  -2  -4  12        8.41       10.34      2.21 o 
  -1  -4  12       25.80       34.71      3.67 o 
   0  -4  12      184.77      212.31     12.73 o 
   1  -4  12      101.09       96.85     12.88 o 
   2  -4  12        5.58        4.57      1.70 o 
   3  -4  12        7.46        6.97      1.38 o 
  -3  -3  12       56.15       52.05      7.41 o 
  -2  -3  12       18.81       23.36      2.85 o 
  -1  -3  12       12.21       15.06      2.31 o 
   0  -3  12        0.33        1.44      1.28 o 
   1  -3  12       39.35       41.71      3.72 o 
   2  -3  12       60.48       64.96      5.47 o 
   3  -3  12       47.35       45.95      7.28 o 
  -3  -2  12       37.82       35.97      6.02 o 
  -2  -2  12      225.84      281.88     17.00 o 
  -1  -2  12       16.24       19.14      2.53 o 
   0  -2  12        5.88        5.71      1.58 o 
   1  -2  12        3.28        4.26      1.15 o 
   2  -2  12        0.64        0.95      0.80 o 
   3  -2  12       59.66       62.29      8.07 o 
  -3  -1  12       62.21       56.52     14.62 o 
  -2  -1  12      487.60      559.39     33.65 o 
  -1  -1  12      205.83      258.52     15.49 o 
   0  -1  12       59.67       73.40      4.69 o 
   1  -1  12        2.08        1.94      0.97 o 
   2  -1  12       22.72       20.70      2.07 o 
   3  -1  12        7.82        7.78      3.37 o 
   4  -1  12       52.70       47.08      6.59 o 
  -3   0  12        0.10       -0.08      0.82 o 
  -2   0  12       50.32       49.66      4.32 o 
  -1   0  12      119.58      148.30      8.87 o 
   0   0  12       26.37       30.49      2.54 o 
   1   0  12       59.66       63.07      3.99 o 
   2   0  12        7.18        7.60      1.95 o 
   3   0  12      108.67       84.61     30.16 o 
   4   0  12       11.44       10.27      2.81 o 
  -3   1  12       11.80       34.04     19.21 o 
  -2   1  12       42.44       51.98     13.64 o 
  -1   1  12      200.39      218.53     12.28 o 
   0   1  12       81.69       86.96      4.55 o 
   1   1  12       12.53       15.91      2.87 o 
   2   1  12        1.56        1.60      1.53 o 
   3   1  12       92.72       82.03     16.78 o 
   4   1  12        5.23        5.92      2.54 o 
  -3   2  12       73.27       78.29      7.89 o 
  -2   2  12       60.39       72.86     14.20 o 
  -1   2  12      241.92      264.92     32.42 o 
   0   2  12        1.08        1.62      0.85 o 
   1   2  12        4.34        3.06      0.90 o 
   2   2  12        0.31        0.70      1.36 o 
   3   2  12       15.65       17.79      3.06 o 
   4   2  12      203.54      164.49     19.88 o 
  -3   3  12       72.81       73.02     21.16 o 
  -2   3  12       87.27       94.47      7.07 o 
  -1   3  12      126.28      156.64     62.71 o 
   0   3  12       15.07       14.41      1.77 o 
   1   3  12        8.99       10.65      2.49 o 
   2   3  12       67.18       75.30      6.36 o 
   3   3  12       55.42       63.66      6.21 o 
   4   3  12       71.86        4.88     14.08 o 
  -3   4  12       69.97       58.30     10.62 o 
  -2   4  12      147.29      143.90     11.08 o 
  -1   4  12      120.41      115.52     14.83 o 
   0   4  12       13.05       13.58      1.79 o 
   1   4  12        1.52        1.36      1.18 o 
   2   4  12        1.19        1.35      1.58 o 
   3   4  12       64.04       76.69      6.46 o 
   4   4  12       59.13       43.38      5.92 o 
  -3   5  12        0.06        0.49      0.58 o 
  -2   5  12      117.28      104.04     17.21 o 
  -1   5  12      204.65      199.82     22.25 o 
   0   5  12      226.67      208.10     12.06 o 
   1   5  12       10.49        9.57      1.42 o 
   2   5  12        1.26        1.36      1.55 o 
   3   5  12       29.69       20.10     11.83 o 
   4   5  12       42.07       38.40      5.64 o 
  -3   6  12        6.10        6.02      1.01 o 
  -2   6  12       13.88       11.74      2.01 o 
  -1   6  12      135.71      133.80     11.21 o 
   0   6  12      130.33      129.47      8.19 o 
   1   6  12      273.37      245.05     25.94 o 
   2   6  12       43.74       45.56      4.63 o 
   3   6  12       10.57       11.14      2.33 o 
   4   6  12       20.60       21.97      4.17 o 
  -3   7  12       74.67       47.35      4.19 o 
  -2   7  12      130.62      113.49     12.02 o 
  -1   7  12        0.05        0.22      0.75 o 
   0   7  12       34.87       27.40      5.44 o 
   1   7  12       75.17       66.57      5.74 o 
   2   7  12       79.53       75.48      7.02 o 
   3   7  12       62.38       64.41      6.21 o 
   4   7  12        4.39        3.33      2.46 o 
  -3   8  12       91.79       66.79      7.95 o 
  -2   8  12       90.13       93.37     12.74 o 
  -1   8  12        1.74        1.95      1.13 o 
   0   8  12        5.85        6.17      4.05 o 
   1   8  12        7.40        5.31      1.43 o 
   2   8  12      113.50      131.39     10.08 o 
   3   8  12       28.00       27.92      3.84 o 
  -2   9  12      129.11      125.97     16.12 o 
  -1   9  12       47.58       37.43      4.37 o 
   0   9  12        1.89        1.05      0.96 o 
   1   9  12       44.48       36.71      4.49 o 
   2   9  12       13.31       14.53      3.64 o 
   3   9  12       46.31       48.33      5.28 o 
  -2  10  12       46.36       44.53      5.24 o 
  -1  10  12      145.30      138.31      8.29 o 
   0  10  12        6.29        5.52      1.42 o 
   1  10  12        4.36        4.07      1.58 o 
   2  10  12        0.73        1.43      1.55 o 
   3  10  12       21.39       27.57      5.06 o 
  -1  11  12        0.19        0.18      0.74 o 
   0  11  12        4.41        4.13      1.35 o 
   1  11  12        0.09       -0.01      0.47 o 
   2  11  12        0.18        0.14      1.18 o 
   3  11  12        0.03        0.06      2.92 o 
  -1  12  12        4.52        4.78      1.93 o 
   0  12  12       15.03       15.06      2.17 o 
   1  12  12        3.14        2.47      1.08 o 
   2  12  12        4.03        5.12      4.32 o 
   0  13  12        2.17        1.98      1.04 o 
   1  13  12        6.93        7.31      3.39 o 
   0  -7  13        2.65        2.19      1.07 o 
   1  -7  13       43.21       62.81      6.49 o 
  -1  -6  13       22.39       24.63      2.57 o 
   0  -6  13       39.68       41.73      3.22 o 
   1  -6  13       27.89       30.75      4.35 o 
   2  -6  13        0.42        0.11      1.01 o 
  -2  -5  13        1.80        1.97      1.52 o 
  -1  -5  13        8.19       12.58      2.12 o 
   0  -5  13      112.76      133.62      8.47 o 
   1  -5  13       88.23       70.18     30.13 o 
   2  -5  13        8.45        8.77      2.42 o 
  -2  -4  13        3.08        3.42      1.36 o 
  -1  -4  13        1.25        2.53      1.45 o 
   0  -4  13       82.13      101.07      6.49 o 
   1  -4  13      245.35      195.97     45.91 o 
   2  -4  13       52.72       56.14      7.06 o 
   3  -4  13        0.64        0.27      1.95 o 
  -2  -3  13       11.43       11.55      1.95 o 
  -1  -3  13        1.41        1.23      1.28 o 
   0  -3  13      178.23      205.88     11.99 o 
   1  -3  13      366.39      350.45     39.21 o 
   2  -3  13      131.57      149.78     10.69 o 
   3  -3  13        2.16        3.08      1.89 o 
  -3  -2  13       97.30       87.50     29.65 o 
  -2  -2  13       16.27       19.81      2.47 o 
  -1  -2  13       40.48       45.88      4.21 o 
   0  -2  13       36.95       29.68      2.74 o 
   1  -2  13       48.53       57.23      4.30 o 
   2  -2  13      256.77      244.53     25.35 o 
   3  -2  13       27.44       27.31      4.52 o 
  -3  -1  13        8.72        9.80      3.05 o 
  -2  -1  13        0.16        0.24      1.19 o 
  -1  -1  13      148.39      172.36     10.71 o 
   0  -1  13       68.21       69.23      4.88 o 
   1  -1  13       54.59       56.99      4.31 o 
   2  -1  13       82.36       83.83      9.53 o 
   3  -1  13        0.83        0.98      3.84 o 
  -2   0  13        5.98        5.83      1.44 o 
  -1   0  13      123.59      140.49      8.48 o 
   0   0  13      121.45      122.68      7.28 o 
   1   0  13       59.81       50.83      3.39 o 
   2   0  13       10.15        9.03      2.09 o 
   3   0  13       24.30       18.12      7.95 o 
  -3   1  13        0.26       -0.04      0.83 o 
  -2   1  13       15.44       15.88      2.24 o 
  -1   1  13       94.15      128.87     34.30 o 
   0   1  13      414.59      433.88     24.24 o 
   1   1  13      131.55      122.75      8.97 o 
   2   1  13        0.41        0.82      1.36 o 
   3   1  13        8.29        6.16      1.68 o 
   4   1  13       92.69       71.18      9.37 o 
  -3   2  13        9.17        8.82      2.37 o 
  -2   2  13        8.21       19.71      6.91 o 
  -1   2  13      111.43      181.83    190.66 o 
   0   2  13      202.34      193.38     13.20 o 
   1   2  13      238.36      254.36     17.72 o 
   2   2  13       69.55       75.76      6.48 o 
   3   2  13        3.38        3.57      1.57 o 
   4   2  13        0.04        0.00      0.52 o 
  -3   3  13        2.49        2.08      1.02 o 
  -2   3  13       17.11       18.64      4.07 o 
  -1   3  13      384.14      390.78     52.05 o 
   0   3  13        0.33       43.08     91.99 o 
   1   3  13      125.79      129.34      9.58 o 
   2   3  13       88.98       99.69      8.76 o 
   3   3  13       15.66       15.76      2.54 o 
  -3   4  13       36.91       36.36      7.19 o 
  -2   4  13       43.40       49.71      4.01 o 
  -1   4  13      138.98      124.86     22.17 o 
   0   4  13       87.52       79.36      5.54 o 
   1   4  13       84.79       88.98      6.96 o 
   2   4  13       30.20       36.01      4.16 o 
   3   4  13        6.17        7.41      2.42 o 
   4   4  13        0.59        0.92      0.92 o 
  -3   5  13        6.12        5.56      0.88 o 
  -2   5  13       13.66       15.73      3.61 o 
  -1   5  13      114.55      125.09     13.19 o 
   0   5  13     1559.25     1592.36    103.33 o 
   1   5  13      167.41      177.13     12.73 o 
   2   5  13       25.48        9.24     11.28 o 
   3   5  13        9.95        9.34      2.16 o 
   4   5  13        0.97        1.24      1.54 o 
  -3   6  13        0.76        0.71      0.63 o 
  -2   6  13       86.63       97.41     10.48 o 
  -1   6  13       50.61       55.38      7.19 o 
   0   6  13      272.29      254.10     23.65 o 
   1   6  13       85.53       81.54      7.66 o 
   2   6  13        7.92        7.41      2.28 o 
   3   6  13       11.54       11.14      2.24 o 
   4   6  13        7.76        6.91      2.45 o 
  -2   7  13        2.12        0.88      0.89 o 
  -1   7  13       66.71       66.03      8.27 o 
   0   7  13      152.24      120.42     25.88 o 
   1   7  13      580.25      592.54     62.08 o 
   2   7  13       99.04      100.47      8.22 o 
   3   7  13        1.03        1.35      1.71 o 
  -2   8  13       57.75       42.94     13.65 o 
  -1   8  13        0.07        0.24      2.03 o 
   0   8  13      121.43      128.09     11.69 o 
   1   8  13      235.14      206.92     31.89 o 
   2   8  13       48.56       50.80      5.16 o 
   3   8  13        0.38        0.14      1.11 o 
  -2   9  13       32.01       29.81      9.63 o 
  -1   9  13        3.24        3.44      0.98 o 
   0   9  13        0.29        0.72      1.63 o 
   1   9  13      104.91       83.79     16.93 o 
   2   9  13       33.75       37.36      5.45 o 
   3   9  13        0.00        0.09      1.72 o 
  -2  10  13      213.73      230.32     21.03 o 
  -1  10  13      280.56      231.09     38.34 o 
   0  10  13       53.85       54.18      5.93 o 
   1  10  13        1.00        0.45      0.90 o 
   2  10  13       16.85       15.79      2.89 o 
   3  10  13        0.51        0.57      1.87 o 
  -1  11  13      227.54      254.28     26.18 o 
   0  11  13       13.50       11.42      2.86 o 
   1  11  13       31.47       19.20      8.78 o 
   2  11  13       14.85       11.33      3.76 o 
   0  12  13      196.48      169.42     27.24 o 
   1  12  13       80.02      102.96     21.30 o 
   2  12  13       29.35       35.07      8.98 o 
   0  -6  14        1.29        0.88      0.83 o 
  -1  -5  14        7.02       11.66      2.05 o 
   0  -5  14        2.02        2.60      0.98 o 
   1  -5  14        3.07        2.79      1.31 o 
  -2  -4  14        9.10       11.32      1.66 o 
  -1  -4  14      177.36      217.26     12.91 o 
   0  -4  14       12.05       11.28      1.70 o 
   1  -4  14        0.05        0.00      0.69 o 
   2  -4  14       17.81       13.87      2.58 o 
  -2  -3  14       37.01       42.52      3.22 o 
  -1  -3  14        7.95        9.21      1.89 o 
   0  -3  14        5.51        4.20      1.46 o 
   1  -3  14       34.23       34.17      4.73 o 
   2  -3  14        7.75        7.06      1.37 o 
  -2  -2  14       26.13       30.78      2.70 o 
  -1  -2  14       14.06       17.27      2.24 o 
   0  -2  14       50.63       51.39      3.91 o 
   1  -2  14       15.53       14.84      2.02 o 
   2  -2  14       44.09       38.85      7.78 o 
   3  -2  14        1.43        0.71      1.48 o 
  -2  -1  14       31.44       37.54      3.04 o 
  -1  -1  14       19.28       21.87      2.44 o 
   0  -1  14        1.06        0.71      0.91 o 
   1  -1  14       86.80       81.30      4.88 o 
   2  -1  14      231.69      228.92     24.48 o 
   3  -1  14        0.88        1.79      2.08 o 
  -2   0  14       61.17       71.03      6.50 o 
  -1   0  14       48.23       60.06      4.51 o 
   0   0  14        6.36        5.20      1.44 o 
   1   0  14        3.43        2.63      1.32 o 
   2   0  14      167.28      177.42     13.04 o 
   3   0  14      151.93      116.71     59.08 o 
  -3   1  14        0.05        0.21      1.12 o 
  -2   1  14      187.12      182.90     26.84 o 
  -1   1  14       30.78       33.14      2.81 o 
   0   1  14        1.89        1.16      0.87 o 
   1   1  14       24.32       20.58      2.67 o 
   2   1  14        2.77        3.42      1.73 o 
   3   1  14      132.23      121.80     37.95 o 
  -3   2  14        1.33       26.02     18.73 o 
  -2   2  14       29.27       61.80     42.82 o 
  -1   2  14       23.67       21.69      2.13 o 
   0   2  14       28.45       25.56      3.07 o 
   1   2  14      118.86      116.36      8.75 o 
   2   2  14        0.16       -0.12      1.91 o 
   3   2  14       25.37       27.01      5.18 o 
  -2   3  14        3.73        3.61      2.32 o 
  -1   3  14      154.34      152.87     15.84 o 
   0   3  14        3.28       45.81     46.99 o 
   1   3  14       66.30       67.54      7.84 o 
   2   3  14       94.72      107.52      8.77 o 
   3   3  14        7.36        8.97      2.44 o 
  -2   4  14        4.18        2.99      2.23 o 
  -1   4  14       16.48       45.76      7.34 o 
   0   4  14      235.68      217.46     12.72 o 
   1   4  14       66.92       68.17      6.11 o 
   2   4  14      131.91      149.68     11.51 o 
   3   4  14       22.44       15.77      8.26 o 
  -2   5  14        6.32        7.96      4.22 o 
  -1   5  14        9.06       11.00      3.27 o 
   0   5  14        2.26        2.21      1.33 o 
   1   5  14       26.01       28.04      3.62 o 
   2   5  14       18.25       20.73      3.19 o 
   3   5  14       76.31       95.76      9.00 o 
  -2   6  14       25.63       29.87      4.68 o 
  -1   6  14       13.59       16.89      3.81 o 
   0   6  14       47.46       43.41      4.94 o 
   1   6  14       38.17       37.67      4.63 o 
   2   6  14       22.47       24.97      3.42 o 
   3   6  14       22.89       32.71      3.74 o 
  -2   7  14        0.17        0.20      1.34 o 
  -1   7  14        0.25        0.23      1.58 o 
   0   7  14      103.06      115.44     12.32 o 
   1   7  14        0.48        0.60      1.42 o 
   2   7  14        5.50        5.28      2.16 o 
   3   7  14        6.71        9.60      2.07 o 
  -2   8  14        0.04        0.28      2.30 o 
  -1   8  14        0.59        1.17      1.90 o 
   0   8  14       52.83       52.73      6.18 o 
   1   8  14      260.91      251.32     51.73 o 
   2   8  14      103.57      130.59     12.12 o 
   3   8  14        3.81        5.05      1.80 o 
  -1   9  14       24.82       19.95      2.51 o 
   0   9  14       28.23       29.57      5.60 o 
   1   9  14      181.53      142.65     59.69 o 
   2   9  14        8.52        9.10      2.38 o 
   3   9  14        6.23        7.12      3.12 o 
  -1  10  14        5.59        4.36      1.20 o 
   0  10  14        0.07        0.04      1.13 o 
   1  10  14       67.94       90.44     24.72 o 
   2  10  14      154.19      183.90     28.19 o 
   0  11  14        0.83        0.34      1.00 o 
   1  11  14       14.63       19.89     10.23 o 
   2  11  14       76.04       91.06     14.54 o 
  -1  -4  15       72.72       91.64      7.54 o 
   0  -4  15       18.41       20.12      3.02 o 
   1  -4  15       12.83       13.39      3.81 o 
  -1  -3  15       81.08      109.67      7.17 o 
   0  -3  15       44.61       61.50      5.22 o 
   1  -3  15       22.02       28.23      3.99 o 
   2  -3  15        3.29        3.14      2.24 o 
  -2  -2  15        5.23        4.55      1.34 o 
  -1  -2  15      121.51      146.92      8.55 o 
   0  -2  15       79.55      101.96      7.13 o 
   1  -2  15       72.21       81.09      5.98 o 
   2  -2  15        6.15        5.80      1.36 o 
  -2  -1  15       10.70       11.86      1.60 o 
  -1  -1  15       18.88       25.01      2.40 o 
   0  -1  15       80.45       92.65      7.19 o 
   1  -1  15      155.42      136.54     22.95 o 
   2  -1  15       47.96       50.07      4.86 o 
  -2   0  15       29.22       29.93      4.19 o 
  -1   0  15       47.93       58.05      3.94 o 
   0   0  15       21.52       22.63      2.13 o 
   1   0  15        0.44        0.37      0.84 o 
   2   0  15       15.29       18.13      2.97 o 
   3   0  15        1.37        1.67      2.08 o 
  -2   1  15       87.94       79.57     18.38 o 
  -1   1  15       43.46       46.28      3.38 o 
   0   1  15       28.14       28.48      3.46 o 
   1   1  15       28.66       29.30      3.14 o 
   2   1  15       31.49       35.07      3.79 o 
   3   1  15        1.48        1.39      0.89 o 
  -2   2  15      103.61      142.88     43.00 o 
  -1   2  15       54.85       87.66     45.05 o 
   0   2  15       99.06      106.61      9.79 o 
   1   2  15        0.37       -0.12      1.95 o 
   2   2  15        8.42        9.47      2.15 o 
   3   2  15       12.91       12.43      3.29 o 
  -2   3  15       64.46       65.64     12.59 o 
  -1   3  15      152.04      174.00     50.05 o 
   0   3  15       44.46       62.18     20.20 o 
   1   3  15       35.96       44.95      4.88 o 
   2   3  15        1.85        3.32      1.71 o 
   3   3  15        0.58        0.44      1.04 o 
  -2   4  15       16.92       31.86      5.82 o 
  -1   4  15      221.29      207.37     45.06 o 
   0   4  15       86.89       87.03      6.27 o 
   1   4  15        1.83        1.85      1.76 o 
   2   4  15        2.01        2.78      1.87 o 
   3   4  15        0.52        0.48      1.11 o 
  -2   5  15       34.36       38.10      5.32 o 
  -1   5  15       16.10       18.02      4.59 o 
   0   5  15        3.48        4.79      1.53 o 
   1   5  15        4.26        3.32      2.15 o 
   2   5  15       26.54       27.61      3.67 o 
   3   5  15        9.00       10.12      2.42 o 
  -2   6  15      152.12      187.59     19.87 o 
  -1   6  15       66.91       78.36      8.92 o 
   0   6  15       61.21       52.17      5.30 o 
   1   6  15       97.59       95.85      8.68 o 
   2   6  15       10.00        9.06      2.61 o 
   3   6  15       14.87       13.43      3.01 o 
  -2   7  15      100.39      123.48     12.01 o 
  -1   7  15       50.27       54.42      6.84 o 
   0   7  15        2.95        2.08      1.68 o 
   1   7  15      196.02      189.49     30.09 o 
   2   7  15       43.13       47.94      5.35 o 
   3   7  15       10.37       10.93      2.27 o 
  -1   8  15      136.40      163.97     16.04 o 
   0   8  15       14.31       14.83      2.75 o 
   1   8  15       11.57        8.67      3.31 o 
   2   8  15       14.83       13.80      3.00 o 
  -1   9  15        4.22        4.25      2.08 o 
   0   9  15       22.87       21.87      3.08 o 
   1   9  15        0.84        0.40      1.31 o 
   2   9  15       45.60       38.78     10.13 o 
   0  10  15        2.80        2.83      2.24 o 
   1  10  15        3.88        3.82     18.39 o 
   2  10  15        4.02        5.89      1.86 o 
   1  11  15        0.79        0.07      4.04 o 
   0  -3  16       18.21       12.32      4.09 o 
   1  -3  16       10.82        7.31      1.74 o 
  -1  -2  16       27.12       32.04      2.60 o 
   0  -2  16        4.33        5.01      1.16 o 
   1  -2  16       29.18       31.48      2.86 o 
  -1  -1  16       24.83       31.14      2.71 o 
   0  -1  16      131.15      127.09     12.29 o 
   1  -1  16       89.56       90.86      9.89 o 
   2  -1  16       84.60       58.03      5.56 o 
  -1   0  16        0.05        0.18      0.69 o 
   0   0  16       47.78       50.44      4.09 o 
   1   0  16       12.95       14.25      5.97 o 
   2   0  16       54.25       55.10      4.81 o 
  -1   1  16        0.79        0.70      0.65 o 
   0   1  16        6.83        5.03      1.45 o 
   1   1  16       54.77       56.53     16.05 o 
   2   1  16      124.47      131.40      9.86 o 
  -2   2  16        0.00        4.38      2.08 o 
  -1   2  16        9.18        7.39      1.57 o 
   0   2  16        5.00        3.21      1.31 o 
   1   2  16        4.60        5.18      2.03 o 
   2   2  16        9.60       11.38      2.58 o 
  -2   3  16        5.99        5.84      2.18 o 
  -1   3  16        1.00        0.78      0.91 o 
   0   3  16      176.16      241.07     40.35 o 
   1   3  16       18.52       20.03      3.22 o 
   2   3  16        1.33        1.71      1.63 o 
  -2   4  16        5.25        6.47      2.13 o 
  -1   4  16        0.36        0.14      0.59 o 
   0   4  16      178.29      216.12     44.53 o 
   1   4  16      207.41      225.71     18.88 o 
   2   4  16       16.00       16.41      2.85 o 
  -1   5  16       16.81       19.53      5.26 o 
   0   5  16       18.14       17.46      2.13 o 
   1   5  16      156.16      181.24     14.97 o 
   2   5  16       61.08       66.57      6.68 o 
  -1   6  16        4.41        5.51      2.30 o 
   0   6  16       26.73       18.54      2.12 o 
   1   6  16      171.11      170.13     16.97 o 
   2   6  16      105.65      112.90      9.68 o 
  -1   7  16       34.29       36.84      4.99 o 
   0   7  16        1.02        0.39      1.15 o 
   1   7  16       13.35        9.70      2.73 o 
   2   7  16       18.47       23.51      4.23 o 
  -1   8  16       46.77       53.03      5.83 o 
   0   8  16       27.40       25.61      3.92 o 
   1   8  16       13.35        9.30      1.99 o 
   2   8  16        6.10        4.12      2.61 o 
   0   9  16       75.29       64.90     10.53 o 
   1   9  16       25.73       37.00     17.53 o 
   0  -1  17       32.58       36.34      4.80 o 
   1  -1  17        0.81        1.01      1.37 o 
   0   0  17       18.07       14.08      5.10 o 
   1   0  17        8.29        8.28      2.58 o 
  -1   1  17       13.58       11.74      2.71 o 
   0   1  17        4.51        3.74      1.84 o 
   1   1  17        3.43        4.19      2.31 o 
  -1   2  17      136.41      124.26     23.73 o 
   0   2  17       16.27       16.92      4.33 o 
   1   2  17        2.90        1.16      1.49 o 
   2   2  17       28.08       27.09      3.41 o 
  -1   3  17       94.73      164.71     19.94 o 
   0   3  17       18.15       16.50      2.22 o 
   1   3  17        0.46        0.31      1.33 o 
   2   3  17       12.94       12.65      2.72 o 
  -1   4  17       51.59       58.14      6.73 o 
   0   4  17       68.18       60.45     11.01 o 
   1   4  17       25.08       27.58      3.83 o 
   2   4  17        3.22        1.25      1.54 o 
  -1   5  17       17.24       19.65      3.76 o 
   0   5  17       45.41       32.19      3.72 o 
   1   5  17        0.96        0.64      1.36 o 
   2   5  17        0.04        0.04      0.98 o 
   0   6  17       32.71       22.43      4.65 o 
   1   6  17        1.49        0.79      1.25 o 
   2   6  17       14.64       16.29      2.97 o 
   0   7  17        3.49        2.72      1.37 o 
   1   7  17        3.40        1.76      1.21 o 
   1   8  17       28.86       38.91     15.65 o 
                                                 
